# Supplementary material for: High-resolution structures of malaria parasite actomyosin and actin filaments
Source: PLoS Pathog. 2022 Apr 4;18(4):e1010408. doi: 10.1371/journal.ppat.1010408 (PMC9037914; doi:10.1371/journal.ppat.1010408)
Supplement: S1 Data — (XLSX) [file ppat.1010408.s012.xlsx]

## Sheet: Histos
Juha Pooled data:
Total Events			1535
2.5uM ATP		8-dumbell pedastal combinations
		RAW DATA						RAW DATA					Displacement data						Lifetime data
	Mean	4.60868					Mean	5.55315						Nmax	227.872					Nmax	706.676
	Stdev	10.4446					Stdev	10.8792						x0	4.5456	nm				rate	4.12374	s-1
	N	780					n=	755						sigma	15.2609		1229.46						3398.82
		Wave0 Trap						Wave2 Trap					bins	mid-bin	Nobs	FIT	Errors		bins	mid-bin	Nobs	FIT	Errors
recNo	Evnt	Displ	ton	Stdev		recNo	Evnt	Displ	ton	Stdev			-42	-44	0	0.00918455	8.4356e-05		-0.05	-0.1	0
233	0	18.9877	0.1	4.81517		233	0	18.0126	0.0912	7.10027			-38	-40	0	0.045439	0.0020647		0.05	0	53	706.676
235	0	-13.1666	0.0685	6.32217		235	0	-12.8529	0.0694	8.03228			-34	-36	0	0.195942	0.0383932		0.15	0.1	488	467.873	405.084
237	0	10.5829	0.0726	6.42406		237	0	1.74751	0.1511	9.28122			-30	-32	0	0.736467	0.542384		0.25	0.2	265	309.768	2004.17
237	1	11.8999	0.0545	5.39179		237	1	11.8925	0.0546	6.90909			-26	-28	1	2.41272	1.99578		0.35	0.3	221	205.09	253.126
237	2	10.508	0.4528	6.15713		237	2	10.507	0.4615	7.90356			-22	-24	4	6.88952	8.34931		0.45	0.4	139	135.785	10.3342
237	3	0.253961	0.0913	5.16526		237	3	-0.663959	0.0895	6.98162			-18	-20	14	17.1474	9.90608		0.55	0.5	87	89.9003	8.41154
237	4	-1.14578	0.1365	6.25918		237	4	-2.63321	0.1391	7.41695			-14	-16	30	37.1993	51.8303		0.65	0.6	68	59.5209	71.8959
237	5	-0.852335	0.0652	9.52026		237	5	-2.04253	0.0567	9.62104			-10	-12	59	70.3396	128.586		0.75	0.7	37	39.4074	5.79538
237	6	4.69522	0.3062	5.54763		237	6	3.20842	0.3112	7.53874			-6	-8	117	115.929	1.14701		0.85	0.8	34	26.0907	62.5572
237	7	19.9466	0.2598	5.31256		237	7	18.3364	0.2601	7.29038			-2	-4	174	166.538	55.6879		0.95	0.9	27	17.274	94.5945
237	8	10.015	0.5006	5.74378		237	8	8.83895	0.5004	7.54586			2	0	230	208.526	461.137		1.05	1	21	11.4367	91.4561
237	9	9.79916	0.1185	5.94254		237	9	5.76077	0.1227	7.53656			6	4	209	227.581	345.243		1.15	1.1	16	7.57199	71.0314
238	0	-1.15665	0.2715	5.75293		238	0	0.98675	0.2695	7.66039			10	8	209	216.49	56.1059		1.25	1.2	7	5.01324	3.94723
238	1	16.1115	0.0522	5.65958		238	1	12.2307	0.0534	8.08342			14	12	179	179.502	0.25208		1.35	1.3	10	3.31915	44.6338
238	2	-2.51276	0.3254	5.70839		238	2	-2.5512	0.3037	7.30501			18	16	136	129.726	39.3593		1.45	1.4	6	2.19753	14.4588
238	3	5.56729	0.1232	8.11425		238	3	6.58321	0.0834	7.72024			22	20	88	81.7174	39.4717		1.55	1.5	6	1.45493	20.6576
238	4	2.27594	0.2613	6.77986		238	4	1.98813	0.2429	7.74117			26	24	42	44.8671	8.22041		1.65	1.6	0	0.963276	0.927901
238	5	-1.58623	0.1344	10.6509		241	0	1.22382	0.1435	7.98197			30	28	23	21.4719	2.33518		1.75	1.7	2	0.637763	1.85569
241	0	5.58017	0.1397	4.71557		253	0	26.1908	0.1095	5.73255			34	32	9	8.95652	0.00189061		1.85	1.8	12	0.422248	134.044
242	0	-12.305	0.3601	5.15161		253	1	10.0414	0.1291	6.06676			38	36	4	3.25639	0.552957		1.95	1.9	2	0.27956	2.95991
242	1	4.7619	0.4887	3.86134		253	2	-1.77421	0.0636	8.02938			42	40	5	1.03196	15.7454		2.05	2	4	0.18509	14.5535
244	0	-6.27947	0.0528	4.60059		253	3	-1.98476	0.1938	6.06241			46	44	2	0.285045	2.94107		2.15	2.1	7	0.122544	47.2994
245	0	-10.4489	0.124	4.02526		253	4	1.22619	0.2971	6.09736			50	48	0	0.0686268	0.00470963		2.25	2.2	6	0.0811335	35.033
245	1	-7.92116	0.0606	6.16664		253	5	32.0838	0.064	5.6567			54						2.35
245	2	9.78341	0.0804	4.26181		254	0	-13.2871	0.1544	6.27072
245	3	-3.60293	0.1081	4.38361		254	1	-1.56472	0.1079	5.74997
245	4	11.7264	0.06	3.92818		254	2	13.1728	0.1337	5.85576
246	0	-7.48852	0.0954	4.43674		254	3	13.2544	0.5964	6.05258
246	1	-8.1247	0.1197	4.43741		254	4	13.3222	0.9152	6.13571
248	0	-9.33805	0.4957	3.64303		255	0	11.145	0.5304	5.70222
249	0	23.2845	0.3198	3.22505		255	1	-5.22681	0.1932	5.68983
249	1	14.4005	1.2566	2.82282		255	2	15.4178	0.2473	5.62435
253	0	29.8059	0.1049	4.72498		255	3	13.7665	0.3196	6.02114
253	1	14.2297	0.1214	5.32924		255	4	-7.24081	0.1775	5.71366
253	2	0.180943	0.1837	5.35068		255	5	21.3172	0.6398	5.91195
253	3	6.72091	0.3078	5.3759		256	0	20.3694	0.4542	6.24174
253	4	35.5491	0.0627	4.28905		256	1	-6.56895	0.7731	6.01436
254	0	-17.9868	0.1533	5.54223		256	2	7.06054	0.2868	7.06457
254	1	-1.04784	0.1056	5.42059		256	3	-4.31975	0.8624	6.42459
254	2	16.8392	0.1309	4.69482		256	4	19.7613	0.3317	6.01224
254	3	17.6998	0.5944	4.7866		257	0	9.49288	0.1698	5.87309
254	4	16.4236	0.9156	4.89723		257	1	8.78936	0.2837	6.57627
255	0	12.7454	0.53	4.653		257	2	-3.52444	0.1023	6.00511
255	1	-4.52178	0.1868	5.41417		257	3	-3.55516	0.1162	8.3972
255	2	17.0063	0.2456	4.36896		257	4	1.2713	0.463	6.11432
255	3	17.6858	0.3189	4.57956		257	5	0.736017	0.4784	6.00634
255	4	-6.35815	0.165	4.95362		257	6	8.77548	0.4071	6.32463
255	5	25.981	0.6454	4.5154		257	7	5.31461	0.4918	6.4375
256	0	21.8615	0.4503	4.20364		261	0	0.728157	0.2149	5.5602
256	1	-6.9089	0.7743	4.97288		261	1	-3.18056	0.1805	5.60394
256	2	9.84419	0.2891	5.65886		261	2	22.1657	0.1133	6.07825
256	3	-2.40039	0.8586	5.43745		262	0	-12.5336	0.0504	6.70926
256	4	22.2558	0.3466	3.99834		262	1	-1.23529	0.3517	5.97418
257	0	8.10541	0.1692	4.81987		262	2	4.89637	0.4805	5.96185
257	1	8.9727	0.2814	5.67559		262	3	0.257243	0.1027	6.09656
257	2	-4.27156	0.1021	4.83514		262	4	4.05278	0.4911	6.18562
257	3	-9.35257	0.056	4.92989		262	5	-1.18888	0.2407	5.8718
257	4	0.311212	0.458	5.06436		262	6	2.70303	0.1691	5.96986
257	5	-0.0465348	0.4739	4.95853		263	0	-2.20895	0.1103	5.83081
257	6	10.7007	0.4082	4.78266		263	1	18.5024	0.5889	5.8364
257	7	7.5035	0.4923	4.92762		263	2	16.6661	0.5611	5.89302
261	0	2.46527	0.2182	5.04741		263	3	-5.45707	0.1747	5.80816
261	1	-1.09575	0.1848	4.93873		263	4	0.733099	0.717	6.39557
261	2	25.6018	0.1179	4.46661		263	5	8.61513	0.1552	5.52187
262	0	-11.8134	0.053	6.25375		263	6	-13.1533	0.1781	6.85089
262	1	-1.46185	0.3593	5.38913		263	7	2.21488	0.0927	6.76587
262	2	5.42565	0.4894	5.1408		264	0	-1.36459	0.182	6.42105
262	3	0.954439	0.1035	5.34868		264	1	37.9487	0.0973	6.36645
262	4	4.71498	0.4983	5.54097		264	2	-3.27014	0.1943	5.79606
262	5	1.58886	0.2431	5.03881		264	3	12.115	0.2953	6.72589
262	6	5.39422	0.18	5.19573		264	4	16.3733	0.9688	6.20646
263	0	-5.86412	0.1176	6.08423		264	5	0.715877	0.0673	6.73319
263	1	18.7778	0.5916	4.56852		264	6	-1.07366	0.4313	6.60975
263	2	19.3684	0.5684	4.48962		268	0	-6.33623	0.8465	6.38706
263	3	-6.06656	0.1822	5.32015		268	1	11.427	0.1518	6.91028
263	4	1.8081	0.7175	5.50383		268	2	3.8626	0.4711	6.69587
263	5	9.03159	0.1554	5.40564		268	3	2.28218	0.664	6.52554
263	6	-13.9935	0.1798	5.53335		268	4	25.3143	0.0683	6.75567
263	7	4.69335	0.0955	6.29276		268	5	-13.1459	0.1846	6.66737
264	0	-3.03973	0.2117	5.56137		268	6	4.11397	0.1297	6.59265
264	1	38.8551	0.0984	2.85526		269	0	5.38392	0.1814	6.5667
264	2	-3.15893	0.2011	5.35598		269	1	6.11714	0.1746	6.4003
264	3	14.8017	0.3022	4.4191		269	2	0.942112	0.2258	6.83755
264	4	17.4753	0.9913	4.29824		269	3	17.598	0.893	6.59842
264	5	1.61125	0.0797	5.28716		269	4	23.3581	0.1976	6.66835
264	6	0.158779	0.4482	5.63773		269	5	2.20513	0.6765	6.83628
268	0	-7.72708	0.847	4.94014		269	6	-8.44252	0.0794	6.90809
268	1	13.9946	0.154	4.00883		269	7	3.96687	0.173	6.46188
268	2	5.4438	0.4703	4.38517		270	0	5.83691	0.3637	6.5228
268	3	1.03138	0.6538	4.62342		270	1	-10.9809	0.5489	7.21027
268	4	27.4618	0.0683	2.9559		270	2	10.8979	0.1497	6.3967
268	5	-17.8358	0.1786	5.17499		270	3	8.82256	0.1198	6.35568
268	6	4.07676	0.119	4.11606		270	4	8.97885	0.2047	6.71304
269	0	6.62124	0.1782	4.49133		270	5	10.2661	0.2799	6.12608
269	1	6.66423	0.1754	4.28313		270	6	7.54002	0.5153	7.51521
269	2	2.24447	0.2943	5.41577		270	7	-2.03295	0.3309	6.82656
269	3	21.3784	0.8917	3.92604		270	8	5.60449	0.1624	6.96996
269	4	27.0804	0.1978	3.72768		270	9	-2.14117	0.3518	6.49264
269	5	3.61813	0.6835	4.94548		270	10	-14.7326	0.0941	7.35718
269	6	-7.61631	0.077	4.82289		270	11	-6.18625	0.1632	7.5281
269	7	6.17786	0.1806	4.7391		296	0	16.5669	0.2996	5.92636
270	0	7.49946	0.364	4.31895		298	0	-6.19353	0.1964	5.69451
270	1	-16.0972	0.5505	4.87371		299	0	5.10393	0.1429	6.26892
270	2	10.0712	0.1447	3.85207		300	0	9.53896	0.1655	5.65982
270	3	10.8864	0.1195	4.35783		300	1	11.7517	0.0848	5.61002
270	4	9.60853	0.2078	4.22996		301	0	-15.1392	0.0811	5.41348
270	5	9.50196	0.2797	4.22619		301	1	8.5985	0.1849	6.52039
270	6	7.45726	0.5366	5.35693		301	2	15.8437	0.4413	6.11417
270	7	-4.75669	0.3202	4.7808		301	3	8.62873	0.145	5.76641
270	8	5.42539	0.1762	4.36047		302	0	-1.08842	0.2544	6.02136
270	9	-3.08026	0.3522	4.41152		302	1	-9.67982	0.3248	5.33751
270	10	-19.1234	0.0998	5.23342		304	0	12.4648	0.1543	7.23971
270	11	-6.79482	0.2828	5.43413		304	1	-0.679089	0.5499	7.10438
296	0	17.7407	0.301	4.89419		304	2	8.75304	0.5654	6.31191
298	0	-7.16575	0.2083	5.63339		304	3	-3.7771	0.1176	6.17416
299	0	3.00102	0.1414	6.51541		305	0	-3.87993	0.0737	7.48364
300	0	7.64937	0.1677	5.08494		305	1	-0.742316	0.058	6.11177
300	1	9.55127	0.0872	4.72946		305	2	-6.48951	0.1868	6.69672
301	0	-14.5361	0.0798	5.48451		305	3	14.362	0.2055	7.12633
301	1	5.57092	0.1909	5.67502		305	4	-11.402	0.1426	6.76439
301	2	18.3424	0.4431	4.73789		305	5	15.0552	0.0574	7.2859
301	3	6.72319	0.1409	5.37698		305	6	10.6326	0.0548	6.60682
302	0	-1.44408	0.2752	5.43467		305	7	-1.66191	0.1016	6.26013
302	1	-10.1344	0.3209	5.27698		305	8	5.17399	0.1724	6.77372
304	0	8.27339	0.1188	5.6243		305	9	8.88775	0.1044	6.98598
304	1	11.5034	0.1629	5.65853		305	10	-3.37746	0.3425	6.50993
304	2	-1.04275	0.5656	5.93106		305	11	-4.64781	0.0683	7.17329
304	3	17.248	0.5645	4.58534		305	12	15.6312	0.6536	7.03376
304	4	-0.459698	0.1249	5.18548		305	13	0.210893	0.117	7.18159
305	0	-3.04674	0.0825	6.06343		305	14	14.7028	0.2501	7.24847
305	1	-5.32159	0.0565	5.93682		306	0	3.12594	0.0768	6.76012
305	2	-12.5235	0.1749	6.23666		308	0	5.4384	0.0926	6.83125
305	3	14.1647	0.212	5.4821		308	1	7.91865	0.1211	7.03583
305	4	-16.9609	0.1386	6.01444		309	0	-2.48055	0.4748	6.97345
305	5	14.617	0.0608	5.73069		309	1	15.3386	0.0506	6.33411
305	6	13.4921	0.0685	5.65017		309	2	-1.30861	0.0644	5.9813
305	7	-3.80334	0.1095	6.0385		309	3	17.3404	0.0907	6.79961
305	8	6.30026	0.1957	5.57842		310	0	14.0442	0.6734	5.91073
305	9	-1.01466	0.0903	7.51285		311	0	-6.29658	0.1641	5.46523
305	10	12.7851	0.1144	5.86453		311	1	12.4769	0.0551	6.631
305	11	0.46989	0.3434	5.88725		62	0	21.3366	0.0458	5.60524
305	12	-6.17221	0.0781	6.21656		61	0	2.34037	0.2367	6.08504
305	13	22.0605	0.6578	5.02533		63	0	0.535894	0.0968	5.87175
305	14	-0.7089	0.159	5.52803		63	1	30.7586	1.4075	4.6392
305	15	20.33	0.2585	5.12406		63	2	15.9966	0.2902	5.85015
306	0	10.6726	0.0998	5.07352		64	0	26.4253	0.0999	5.3447
308	0	3.77767	0.1013	5.33737		64	1	20.7177	0.4225	4.88583
308	1	7.40781	0.1248	5.60132		64	2	-11.7788	0.0841	5.99833
309	0	-7.922	0.48	5.48528		65	0	-19.9093	0.0907	6.38609
309	1	-7.85202	0.0985	5.27526		65	1	-6.94384	0.1294	5.83552
309	2	19.2102	0.0985	5.17019		65	2	8.25972	0.1859	5.38919
310	0	15.4117	0.6756	4.77256		65	3	9.13669	0.0916	7.28976
311	0	-6.30743	0.1656	4.76225		65	4	13.9956	0.039	6.29742
62	0	15.0003	0.0444	8.47807		66	0	13.6611	0.4148	5.11777
61	0	-8.71968	0.2366	5.81604		66	1	14.3799	0.1154	5.98142
63	0	0.111941	0.1069	6.77606		66	2	15.7178	0.1931	5.91438
63	1	28.0046	1.4101	6.93708		66	3	-12.0868	0.1296	6.17397
63	2	8.77247	0.2977	6.35282		67	0	7.639	0.0362	6.55067
64	0	23.2606	0.1001	6.05748		67	1	2.46397	0.0616	5.63962
64	1	17.1854	0.4171	6.47856		67	2	15.4754	0.1004	5.16126
64	2	-10.9114	0.084	5.00661		67	3	15.1527	0.0542	7.30618
65	0	-22.0318	0.0862	5.28866		67	4	12.596	0.0465	5.80154
65	1	-11.8177	0.1221	6.16768		67	5	27.0009	2.9773	4.73442
65	2	1.00948	0.1831	6.46185		68	0	23.5449	4.7767	4.60186
65	3	9.7725	0.0847	7.53245		69	0	22.7406	0.6188	4.82654
65	4	8.59388	0.0302	6.88377		69	1	-4.83998	0.1838	5.65402
66	0	9.53534	0.4058	6.72276		69	2	6.57732	0.3041	5.2568
66	1	12.7624	0.1117	7.42527		70	0	19.4338	0.0811	5.93355
66	2	13.204	0.1904	6.3012		70	1	-14.1594	0.103	5.667
66	3	-12.0325	0.1308	5.99889		70	2	6.57983	0.1225	6.5674
67	0	3.37605	0.0498	6.16683		70	3	14.1049	0.2701	5.25808
67	1	16.3355	0.0933	6.59217		74	0	10.3606	0.3539	5.39894
67	2	7.12	0.0473	6.95704		74	1	26.6604	0.1555	4.66667
67	3	12.6001	0.702	6.51324		74	2	14.4332	0.0579	5.57034
67	4	21.6949	2.2433	6.78317		74	3	-7.694	0.1831	5.53645
68	0	16.664	4.7808	6.96417		74	4	5.1162	0.4164	5.18004
69	0	18.8084	0.6184	7.12262		75	0	12.1421	0.4481	5.27964
69	1	-7.3123	0.1704	6.32268		75	1	-21.8052	0.0305	5.77963
69	2	5.66943	0.2909	6.60225		75	2	-7.96835	0.1872	6.0113
70	0	17.1868	0.0839	6.71316		75	3	-2.33632	0.2706	6.09076
70	1	-12.2005	0.1061	6.60708		75	4	-8.97651	0.2577	6.26512
70	2	0.0782423	0.1187	6.97113		75	5	7.58319	0.4496	5.46947
70	3	8.75097	0.2808	6.67376		76	0	17.3008	0.425	4.61233
74	0	6.72789	0.3534	6.7197		76	1	-18.2076	0.6491	4.35156
74	1	24.1262	0.1555	6.74745		76	2	2.72413	0.4906	4.57458
74	2	12.4793	0.0604	6.46874		76	3	-0.0434651	0.2487	4.86115
74	3	-8.32187	0.1703	6.09523		76	4	11.2684	0.1933	5.10207
74	4	5.07091	0.4149	6.09094		76	5	7.37411	0.1872	4.96342
75	0	9.57675	0.4441	6.51269		76	6	-6.89575	0.1801	4.92972
75	1	-20.5055	0.0315	5.88676		76	7	20.3851	0.1857	5.19402
75	2	-5.25702	0.1904	6.24215		76	8	0.284635	0.0752	5.38102
75	3	-7.01084	0.2548	6.55768		76	9	-15.664	0.1246	5.86451
75	4	-6.04849	0.2539	6.72429		76	10	15.4144	0.0897	5.40616
75	5	7.78797	0.4448	6.12216		77	0	9.87821	0.0736	5.64446
76	0	16.8201	0.4244	6.83643		77	1	-25.0841	0.5618	5.77992
76	1	-16.0491	0.6489	5.61032		77	2	-3.1082	0.4504	5.53279
76	2	0.00540034	0.4929	5.98291		77	3	-9.19149	0.2387	6.29425
76	3	-1.39807	0.2508	5.96628		77	4	14.0516	0.1137	5.18123
76	4	7.69546	0.185	6.25644		77	5	40.6907	1.0338	4.1707
76	5	4.6389	0.188	6.12405		77	6	20.2538	0.0332	6.58314
76	6	-9.46627	0.1798	6.29232		78	0	11.0329	0.7616	6.32715
76	7	19.4956	0.1869	7.38173		78	1	8.66439	0.5886	6.24311
76	8	0.809058	0.0802	6.47908		78	2	-0.54496	0.0986	6.14647
76	9	-13.7701	0.1246	6.2975		78	3	14.1141	0.0772	5.74947
76	10	17.4191	0.0866	6.25234		78	4	16.6963	0.0602	6.2072
77	0	8.20954	0.0634	6.70527		78	5	19.9336	0.0751	6.30766
77	1	-21.7623	0.563	5.95955		78	6	17.0224	0.4119	6.28099
77	2	-2.96296	0.444	6.06093		78	7	10.715	0.0744	5.92531
77	3	-10.8027	0.2233	6.61024		78	8	-4.18637	1.0595	5.47147
77	4	10.1378	0.1139	6.70127		78	9	15.6451	0.1294	6.48774
77	5	35.5199	1.0335	7.23529		78	10	-23.801	1.4268	5.81006
78	0	9.57217	0.7604	7.57485		78	11	-6.41651	0.0497	6.3945
78	1	8.60803	0.5962	7.4111		78	12	-0.788553	0.1832	6.23671
78	2	2.32162	0.0964	6.89287		78	13	19.3664	0.3722	5.60473
78	3	11.9634	0.0671	7.71192		78	14	15.7628	0.2149	6.0203
78	4	14.2955	0.0556	6.8053		78	15	13.418	0.7746	6.1913
78	5	17.0888	0.072	8.42039		78	16	4.30596	0.0551	6.76684
78	6	14.8553	0.4228	8.19922		78	17	11.4002	0.0839	6.47522
78	7	12.7013	0.07	8.47867		78	18	9.95512	0.4399	5.0242
78	8	-4.08936	0.9995	6.26143		78	19	1.12784	0.6226	5.6952
78	9	11.7899	0.1294	7.95172		78	20	-0.489729	0.3211	5.69236
78	10	-21.2131	1.4257	5.99363		78	21	23.5027	0.2239	5.50067
78	11	0.6067	0.0473	6.84213		78	22	12.6099	0.1492	6.47248
78	12	1.37832	0.1802	6.57		78	23	9.95952	0.7045	6.0862
78	13	17.8147	0.3723	6.98279		79	0	10.5171	0.3353	6.23865
78	14	16.9658	0.2049	7.48779		79	1	5.5393	0.1223	6.80701
78	15	13.2803	0.7783	7.02471		79	2	8.48741	0.9357	5.5499
78	16	-0.0463667	0.0442	7.62736		79	3	7.95214	0.2077	5.58842
78	17	7.8554	0.0745	7.81214		79	4	21.9976	0.1903	5.40198
78	18	8.03919	0.4397	6.26806		79	5	-5.39593	0.7874	5.94696
78	19	0.331885	0.6131	6.56122		79	6	-4.14487	1.0202	6.09584
78	20	-0.716536	0.3212	6.44123		79	7	31.7115	0.0726	5.39004
78	21	21.8808	0.2066	7.51495		85	0	23.9366	0.7746	5.46952
78	22	12.0839	0.1393	7.39871		85	1	6.94926	0.5583	5.32484
78	23	9.28934	0.7114	7.03438		85	2	12.6349	0.4139	5.69988
79	0	10.0127	0.3348	7.37287		85	3	-1.15809	0.163	6.17513
79	1	3.8126	0.1241	8.96389		85	4	1.72294	0.0315	6.5315
79	2	9.76142	0.9349	7.38249		85	5	19.255	0.3281	5.43181
79	3	7.56863	0.2043	7.16339		85	6	0.711505	0.0925	5.47106
79	4	19.4387	0.1896	7.43283		85	7	15.0305	0.418	5.92125
79	5	-3.77647	0.7889	6.8082		85	8	-11.4917	0.0565	5.87398
79	6	-2.18	1.0268	6.70908		85	9	7.03597	0.0542	6.32234
79	7	31.1361	0.0722	6.36663		85	10	-2.81216	0.1147	6.3838
85	0	21.3106	0.7706	7.19102		85	11	1.46458	0.1191	5.95626
85	1	5.57899	0.562	6.78723		85	12	-8.8134	0.0832	5.45692
85	2	13.4948	0.4138	7.09296		85	13	25.4725	0.5028	5.18454
85	3	-1.65691	0.1615	6.95899		85	14	3.71535	0.1209	5.75103
85	4	2.37217	0.0343	7.99286		85	15	14.7856	0.0458	4.98619
85	5	15.6969	0.3243	7.09281		85	16	-4.97986	0.1573	5.37885
85	6	1.43436	0.0945	6.76414		85	17	-0.140227	0.4508	5.97584
85	7	-0.707078	0.038	6.53905		85	18	6.09865	1.9973	5.43912
85	8	12.9258	0.4081	6.93702		85	19	5.37687	0.3346	6.10493
85	9	-7.04833	0.0529	7.54921		85	20	5.09728	0.4048	5.745
85	10	10.5457	0.0515	7.40519		85	21	2.05971	0.0696	6.31673
85	11	-2.87435	0.1209	6.74634		85	22	6.22171	0.5407	5.54324
85	12	2.62026	0.1215	7.35214		85	23	25.5193	0.0954	5.09737
85	13	-8.05311	0.0864	6.55539		87	0	13.92	0.4909	5.66574
85	14	24.8934	0.5031	7.27677		87	1	5.48249	0.1694	5.77271
85	15	5.40474	0.1267	6.7679		87	2	12.1108	0.6357	5.15726
85	16	16.0963	0.0493	6.9847		87	3	25.8916	0.2731	4.88249
85	17	-2.3339	0.1622	6.69689		87	4	7.2338	0.0859	6.01602
85	18	1.40674	0.4525	6.69779		87	5	4.21434	0.1833	5.83634
85	19	2.63871	1.9958	6.18621		87	6	21.6279	1.2059	5.64366
85	20	3.64763	0.3375	6.92811		87	7	10.7779	0.8188	5.78515
85	21	5.10256	0.4191	6.71919		87	8	-2.07826	0.1405	6.19117
85	22	0.409941	0.0683	6.65474		87	9	10.0958	0.0859	5.84423
85	23	5.37173	0.5547	6.72009		87	10	2.92973	0.4108	5.81252
85	24	22.853	0.0947	7.9748		87	11	-2.2964	0.6393	5.59133
87	0	0.783173	0.036	6.41812		87	12	-2.54736	1.8017	5.8411
87	1	10.8618	0.4993	6.89134		87	13	-8.645	0.8659	5.82445
87	2	1.44131	0.172	6.347		87	14	17.1417	0.3099	5.59218
87	3	13.916	0.9411	6.88138		87	15	5.21044	0.1078	5.89294
87	4	6.82239	0.0803	7.13358		87	16	4.86277	0.2074	6.02431
87	5	6.06086	0.1918	6.77675		87	17	13.8616	0.282	5.65429
87	6	20.017	1.2052	6.96159		87	18	-5.74912	0.05	6.43913
87	7	10.169	0.8104	7.15809		87	19	18.3323	0.0634	5.64638
87	8	-2.03889	0.1431	6.66952		87	20	23.1424	0.2801	5.5885
87	9	7.05466	0.0901	6.88442		87	21	14.5448	0.1954	5.75259
87	10	3.47144	0.4055	6.89083		87	22	-18.8288	0.2294	6.00494
87	11	0.519051	0.639	7.00442		87	23	12.7616	1.243	4.8915
87	12	-0.834648	1.8018	6.70557		88	0	42.9556	0.5051	4.85503
87	13	-5.71957	0.8751	6.49104		88	1	19.5071	0.0426	5.4703
87	14	16.5646	0.3141	6.82271		88	2	-0.0222589	0.49	4.54868
87	15	4.30907	0.1054	6.69484		88	3	39.4792	0.1169	5.57096
87	16	3.6383	0.2169	6.58837		88	4	16.7132	0.0784	5.85969
87	17	14.8426	0.284	6.99589		88	5	11.2086	0.1478	5.3854
87	18	-4.72823	0.0606	7.07775		88	6	-0.927766	0.3269	5.37136
87	19	17.313	0.0653	7.1028		88	7	3.45098	1.3046	5.1275
87	20	21.0124	0.2787	7.56875		88	8	17.9576	0.1742	5.32811
87	21	15.0499	0.1968	7.14637		88	9	-15.6803	0.37	4.82798
87	22	-16.1869	0.23	7.02003		88	10	7.8566	0.0894	4.8663
87	23	11.7539	1.25	6.29414		88	11	13.1181	0.3866	5.08257
88	0	38.2686	0.3726	7.65378		88	12	-7.54035	0.3332	5.35652
88	1	42.9466	0.0854	8.4683		88	13	-0.853618	0.3452	4.84653
88	2	16.3954	0.0403	7.06807		88	14	16.0545	0.21	5.12581
88	3	-0.691084	0.4792	6.17458		88	15	24.4458	1.9742	4.81245
88	4	38.9876	0.1186	7.05202		88	16	13.6128	0.3803	5.22938
88	5	13.1297	0.0796	7.47848		88	17	9.69269	0.0456	6.0659
88	6	9.46492	0.1476	7.73662		88	18	-5.66149	0.1691	5.41825
88	7	-2.28661	0.3294	6.9387		88	19	11.3613	0.1452	5.10881
88	8	4.59271	1.3074	6.98571		88	20	7.69812	0.4341	5.38817
88	9	14.9977	0.1719	7.22327		88	21	11.475	0.2104	5.33027
88	10	-13.4183	0.3732	6.46592		88	22	1.32089	0.2282	5.34115
88	11	10.0185	0.094	6.95492		88	23	-8.30169	0.7479	4.70536
88	12	12.6174	0.3942	7.10198		88	24	16.4183	0.3147	4.84784
88	13	-3.75597	0.3309	6.35961		88	25	8.06007	1.5347	5.11477
88	14	-0.596287	0.3484	6.26437		88	26	20.774	0.0633	5.29929
88	15	12.3859	0.2107	7.63856		88	27	-5.78498	0.9083	5.12445
88	16	18.9698	1.9731	6.88382		88	28	32.2091	0.0525	5.62685
88	17	11.6554	0.3748	7.24164		88	29	11.1419	0.1527	5.1724
88	18	6.36967	0.0537	7.43189		92	0	8.77793	0.1311	5.21052
88	19	11.3447	0.0302	7.45494		92	1	-2.21655	0.3557	5.60513
88	20	-6.89908	0.1648	6.97467		92	2	6.97159	0.2733	5.71759
88	21	9.18573	0.1453	6.56409		92	3	-7.72928	0.0588	6.89645
88	22	6.20696	0.4335	7.00345		92	4	-0.270591	0.102	5.84251
88	23	10.5313	0.2099	7.05703		93	0	6.7149	0.0373	5.84254
88	24	1.5932	0.2326	6.80712		93	1	-12.8295	0.0654	6.17987
88	25	-7.56648	0.7502	6.17086		93	2	-5.77992	0.1443	5.4917
88	26	13.5886	0.2772	7.08884		93	3	15.3541	0.5598	6.77164
88	27	6.48324	1.5395	7.08582		93	4	-12.2144	0.5256	6.04324
88	28	17.9404	0.063	7.9383		93	5	0.249091	0.0389	5.95087
88	29	-5.65721	0.918	6.57542		93	6	-9.46586	0.0752	6.36976
88	30	30.0624	0.049	7.87074		93	7	2.93692	0.3388	5.76867
88	31	8.91558	0.1528	7.01049		93	8	0.216034	0.1312	6.11994
92	0	8.87119	0.1252	7.0626		93	9	-4.48264	0.2684	5.81969
92	1	-1.509	0.3546	7.1335		93	10	13.8287	0.5969	5.09791
92	2	6.38095	0.2707	7.19707		93	11	17.3028	0.08	5.33003
92	3	-7.77162	0.0651	7.35735		93	12	1.89439	0.7068	5.54689
92	4	0.433579	0.102	7.03404		93	13	6.04777	0.3495	5.27071
93	0	5.13331	0.0322	6.78926		93	14	1.60446	0.6042	5.59076
93	1	-7.26757	0.0704	6.85542		93	15	7.01332	0.0546	5.24314
93	2	-3.74695	0.1398	6.54734		93	16	-13.6651	0.084	5.59368
93	3	12.8391	0.2025	8.03454		93	17	-2.17897	0.1256	5.76277
93	4	14.2217	0.3267	7.97347		94	0	5.03301	0.188	5.21129
93	5	-10.8813	0.5247	6.98229		94	1	2.39066	0.091	5.53369
93	6	-0.483032	0.0408	6.47179		94	2	1.06947	0.2887	5.25214
93	7	-3.48845	0.0744	6.74057		94	3	6.39259	0.2207	4.84512
93	8	2.51719	0.336	6.99025		94	4	9.02021	0.095	6.65171
93	9	0.503679	0.1335	6.54862		94	5	-12.2539	0.1045	5.917
93	10	-2.25936	0.2688	7.00654		95	0	2.67952	0.8472	4.92779
93	11	11.9984	0.5967	6.75505		95	1	-0.909461	0.3012	5.11682
93	12	17.7309	0.0795	7.42052		95	2	-1.82513	0.3215	5.45262
93	13	1.81264	0.6989	6.94582		95	3	6.90126	0.1072	5.81163
93	14	6.91299	0.3496	6.64973		95	4	-10.7088	0.0798	5.72449
93	15	2.49579	0.5982	7.03082		97	0	4.90551	0.07	5.13558
93	16	3.03692	0.051	6.75444		97	1	11.753	0.1208	5.67971
93	17	-13.0774	0.0846	6.90309		97	2	4.68269	1.131	5.44262
93	18	-0.901486	0.1214	6.31304		97	3	1.47477	0.2002	5.08058
94	0	4.17937	0.1869	6.13672		97	4	-8.85316	0.0345	6.11133
94	1	0.583117	0.0996	6.89076		97	5	-7.96486	0.0948	6.26017
94	2	0.566725	0.2998	6.68468		98	0	-8.16962	0.0956	5.05372
94	3	7.73574	0.2213	6.12344		98	1	-12.8469	0.0394	6.90227
94	4	9.25469	0.0992	7.53147		98	2	-3.04987	0.9541	4.90026
94	5	-14.902	0.1144	6.96932		98	3	-5.2825	0.4309	5.5908
95	0	0.480658	0.8479	6.45133		98	4	-1.43825	0.3492	5.36818
95	1	-0.749965	0.2915	6.47011		98	5	-6.07589	0.1164	5.97553
95	2	-1.22918	0.3112	6.35733		98	6	-6.22096	0.2993	5.07076
95	3	2.65844	0.1077	6.7995		98	7	13.6435	0.1046	6.03575
95	4	-7.39749	0.0803	6.53548		98	8	15.8857	0.1382	5.72342
97	0	1.68429	0.0744	5.44062		98	9	-4.41411	0.0924	6.06829
97	1	9.9999	0.1026	6.80113		99	0	-16.8205	0.6868	6.04658
97	2	3.13564	1.1277	6.71131		99	1	5.07401	0.0778	5.99622
97	3	-0.950525	0.1908	6.16271		99	2	4.35226	1.205	4.96234
97	4	-12.0457	0.0913	6.16847		99	3	0.30857	0.1327	5.95793
98	0	-5.56269	0.1003	6.53231		99	4	4.00127	0.2112	5.31072
98	1	-6.59858	0.0535	8.06612		99	5	15.8426	3.1308	4.98789
98	2	-6.24897	0.9542	6.86353		100	0	7.42225	2.6814	5.01964
98	3	-4.53387	0.4282	6.86571		100	1	13.0144	0.0365	6.52585
98	4	-0.761531	0.3461	6.73486		100	2	2.87752	0.048	6.05189
98	5	-6.86142	0.1142	7.6647		100	3	2.22091	0.3593	5.52845
98	6	-5.20342	0.2967	6.82804		100	4	-0.219433	0.5799	5.51693
98	7	9.10716	0.076	7.30423		100	5	4.5838	1.3702	5.20929
98	8	13.1742	0.134	6.95223		100	6	18.7271	0.3597	5.00114
98	9	-4.64204	0.0801	7.68833		100	7	8.37779	0.2143	7.41754
99	0	-20.426	0.68	6.91946		100	8	0.0820657	0.2891	7.08403
99	1	5.43818	0.0729	6.92347		100	9	6.16943	0.3176	7.17608
99	2	3.6677	1.1982	6.75699		100	10	-5.99369	0.1099	7.11309
99	3	1.47667	0.1335	7.44174		100	11	-1.05545	0.4839	5.42204
99	4	1.50233	0.1965	6.39201		100	12	8.23598	0.625	5.28021
99	5	13.5831	3.1243	6.79616		100	13	4.85337	0.2365	5.73523
100	0	5.16185	2.6771	6.53064		100	14	1.50577	0.7977	5.55135
100	1	10.578	0.0403	6.94561		103	0	0.451966	0.373	5.1088
100	2	-1.17104	0.0533	6.79606		103	1	17.9726	0.8253	5.55177
100	3	1.63167	0.3617	6.91407		103	2	12.7586	0.3658	5.50362
100	4	-0.130619	0.5892	6.65919		103	3	22.8814	0.0549	5.4285
100	5	3.24403	1.3665	6.74629		103	4	5.58206	0.1075	6.20532
100	6	15.4899	0.3601	6.90775		103	5	19.442	0.5599	5.47278
100	7	8.46142	0.2146	8.48637		103	6	18.789	0.1743	5.97702
100	8	0.612647	0.3029	8.02789		103	7	22.7788	0.1045	7.28095
100	9	6.25372	0.3322	8.31892		103	8	16.5555	0.8944	5.42584
100	10	0.418535	0.1188	7.40834		103	9	14.2747	0.263	5.477
100	11	-3.24684	0.4949	6.81673		103	10	29.5281	0.1417	5.89365
100	12	4.15835	0.6946	7.056		103	11	6.03509	1.0391	5.76682
100	13	-2.50274	0.2433	6.85336		103	12	16.1062	0.1496	5.64453
100	14	-4.06975	0.7997	6.50609		103	13	13.6518	0.164	5.64878
103	0	-4.92554	0.3727	6.87501		103	14	11.2519	0.218	6.22006
103	1	16.9754	0.8344	7.74594		103	15	6.50146	0.1994	6.05355
103	2	13.3551	0.3661	7.33996		103	16	15.4305	0.0447	6.17438
103	3	21.2146	0.0533	8.46648		103	17	15.431	1.0947	5.89988
103	4	4.32941	0.1195	6.78034		103	18	23.2138	0.3701	5.05508
103	5	17.3158	0.5488	7.96322		125	0	9.76808	0.0664	5.07742
103	6	16.9516	0.1728	7.51851		125	1	-0.16578	0.2603	6.27639
103	7	25.2197	0.0999	9.83242		125	2	-11.906	0.3601	5.93881
103	8	13.3637	0.891	7.09186		125	3	13.5974	0.3412	5.07274
103	9	10.2848	0.2694	7.17306		125	4	-2.26879	0.3273	5.45231
103	10	25.7579	0.1396	7.89294		125	5	2.19201	0.4108	4.88023
103	11	2.95738	1.037	7.05722		125	6	31.7027	0.1251	4.70799
103	12	14.4888	0.1514	7.88504		125	7	-8.77422	0.6592	5.22288
103	13	10.4056	0.1687	7.68864		125	8	-14.2122	1.0359	5.28616
103	14	9.56934	0.2289	7.36198		125	9	-13.93	0.695	5.35134
103	15	6.48428	0.1995	7.27838		125	10	5.42526	0.7456	5.08394
103	16	12.889	0.0508	6.93029		125	11	-8.40917	0.1329	5.58643
103	17	14.3711	1.1119	7.4287		125	12	0.705805	0.1647	6.02705
103	18	20.3807	0.37	7.47259		125	13	3.96041	0.3589	5.59179
125	0	5.33226	0.0708	6.69553		125	14	12.9394	0.2092	4.8906
125	1	-6.09177	0.2727	7.03564		125	15	10.3772	0.5482	5.11824
125	2	-14.1519	0.3551	6.1912		125	16	3.78357	0.1622	5.52752
125	3	10.7402	0.3418	6.84009		125	17	-28.3037	0.3033	5.34535
125	4	-7.24322	0.3257	7.18451		125	18	-4.07742	0.0555	5.32369
125	5	4.37801	0.4215	6.70465		125	19	18.4743	0.7494	4.81238
125	6	27.9823	0.1242	7.19683		125	20	18.7321	1.9078	4.91141
125	7	-8.92334	0.664	6.56455		125	21	2.78043	0.5688	5.86386
125	8	-10.3215	1.041	6.23838		126	0	-3.07949	0.1498	6.11196
125	9	-9.85735	0.7119	6.5309		126	1	-15.058	0.1147	5.62566
125	10	5.27238	0.7584	6.80052		126	2	20.4771	0.0559	5.08995
125	11	-7.81987	0.1427	7.24538		126	3	-9.42522	0.0968	5.0787
125	12	1.85974	0.1681	7.7477		126	4	11.7262	0.3855	4.60691
125	13	2.68542	0.3628	6.7582		126	5	2.63729	0.0747	5.73926
125	14	16.4733	0.2208	6.5047		126	6	22.4332	0.0451	4.54924
125	15	12.3263	0.5581	6.72026		126	7	-4.23271	0.5598	5.36761
125	16	4.20721	0.216	8.1998		126	8	-8.62207	0.0439	5.83294
125	17	-24.2243	0.3064	6.93888		126	9	27.1584	0.0746	4.83694
125	18	-1.6822	0.064	7.10134		126	10	0.228332	0.2284	5.51269
125	19	18.9819	0.7497	6.73281		126	11	3.70297	0.9223	5.05889
125	20	17.9568	1.9071	6.98455		126	12	-10.9922	0.9399	5.64633
125	21	2.95149	0.569	7.34879		126	13	-3.74881	0.2772	5.30222
126	0	-2.51311	0.1562	6.47169		126	14	-3.16582	0.054	5.67618
126	1	-14.0546	0.1162	6.71806		126	15	19.6039	0.5856	4.41481
126	2	18.3991	0.0638	7.21852		126	16	11.5085	0.5774	4.89137
126	3	-8.568	0.1047	6.55146		126	17	28.3225	0.5567	4.46625
126	4	12.7515	0.3989	6.63975		126	18	7.16465	0.3742	5.14402
126	5	3.44576	0.0752	7.65902		126	19	35.5517	0.1728	4.27878
126	6	19.2904	0.043	7.59663		126	20	-13.567	0.1955	5.61291
126	7	-4.1048	0.5748	6.6409		126	21	0.491744	2.182	5.31393
126	8	-7.26154	0.0568	6.5445		126	22	3.92815	0.5568	5.45863
126	9	26.1655	0.0751	7.44087		126	23	-0.224226	1.0072	5.63322
126	10	0.151567	0.2381	7.12632		126	24	4.9166	0.4594	4.94627
126	11	3.29571	0.9127	6.64034		127	0	-0.152076	0.1901	5.33513
126	12	-9.82477	0.9493	6.46891		127	1	13.8845	0.6647	5.13663
126	13	-3.76378	0.3037	6.72925		127	2	-4.47484	0.2792	5.29614
126	14	-3.15462	0.0731	7.79668		127	3	5.85668	0.1089	5.2677
126	15	16.3272	0.6365	7.56712		127	4	15.2733	0.0788	5.34525
126	16	10.0478	0.5823	6.55518		127	5	-5.94549	0.5823	4.94534
126	17	25.3215	0.5551	7.1729		127	6	-6.48873	0.049	5.26346
126	18	7.89046	0.3769	6.46879		127	7	-4.9131	0.1331	5.51885
126	19	31.4626	0.1733	7.42393		127	8	0.00375827	0.1477	5.21616
126	20	-11.1939	0.1999	6.67723		127	9	-2.4895	0.8108	5.19092
126	21	0.955376	2.1806	6.71372		127	10	3.64457	0.0644	4.99102
126	22	0.520058	0.5619	6.67148		127	11	25.0531	0.0848	5.13621
126	23	-1.01873	1.0149	6.94817		127	12	-8.80269	0.0715	5.48773
126	24	3.48745	0.5257	7.14991		127	13	21.1398	0.1803	5.25061
127	0	0.786404	0.1868	6.47326		127	14	15.003	1.1522	5.43848
127	1	11.3637	0.6543	7.18678		127	15	10.906	0.0461	5.81597
127	2	-4.25694	0.2743	6.35535		127	16	-1.0097	0.6303	5.08926
127	3	6.13339	0.0995	6.84497		127	17	16.6661	0.4945	4.83834
127	4	13.556	0.0763	6.86576		127	18	-14.305	0.0814	5.3075
127	5	-6.65998	0.5738	6.60145		127	19	-14.1251	0.23	4.93778
127	6	-2.84708	0.0442	6.30547		127	20	-9.85274	0.2665	6.05547
127	7	-4.05424	0.1306	6.36982		127	21	-8.9858	0.0699	6.3416
127	8	2.07634	0.1372	6.43777		127	22	1.99318	0.279	4.81781
127	9	-0.515648	0.8042	6.16941		127	23	9.21873	0.1682	5.18279
127	10	2.78905	0.0641	6.74298		128	0	26.3244	0.0517	5.30955
127	11	19.8504	0.0838	6.9458		128	1	5.86327	0.6203	5.3847
127	12	-10.1488	0.0769	6.67843		128	2	14.1475	0.2552	5.25987
127	13	18.5097	0.1793	7.157		128	3	21.1912	0.2742	5.72795
127	14	13.7346	1.1534	7.1063		128	4	29.7926	0.1894	4.87967
127	15	10.7217	0.044	7.24385		128	5	6.36462	0.0523	5.55782
127	16	-1.83056	0.6264	6.26579		128	6	5.50959	0.1405	5.87907
127	17	15.0176	0.4911	7.29431		128	7	6.59244	0.405	5.5386
127	18	-15.1857	0.0749	6.61017		128	8	0.510513	0.14	5.30594
127	19	-13.954	0.232	5.7418		128	9	6.05507	0.1394	5.47717
127	20	-10.1371	0.2664	6.84162		128	10	26.135	0.1311	4.71801
127	21	-12.3564	0.0634	6.24991		128	11	5.37555	0.1151	5.11425
127	22	1.5384	0.2758	6.4102		128	12	5.67929	0.5451	5.29437
127	23	8.37899	0.164	6.78996		128	13	3.78718	0.045	6.41927
128	0	22.0911	0.0559	8.4309		128	14	15.2185	0.5286	5.30824
128	1	6.7584	0.6301	7.06373		128	15	14.1877	0.2784	5.19598
128	2	12.5576	0.2579	7.06752		128	16	-6.65292	0.2641	5.23675
128	3	20.1693	0.2347	6.91637		128	17	13.7384	0.8446	5.07969
128	4	27.5768	0.1895	7.36812		129	0	-0.456294	0.6614	5.37675
128	5	3.85658	0.0509	7.76186		129	1	-7.80843	0.361	5.54041
128	6	2.98796	0.1417	6.48824		129	2	27.0606	0.1755	5.06879
128	7	7.46934	0.4032	6.87418		129	3	13.1582	0.266	5.27962
128	8	1.76215	0.1339	6.96008		129	4	8.75943	0.4575	5.28781
128	9	3.90435	0.1413	6.45411		129	5	3.98999	0.8112	5.20041
128	10	19.7764	0.1361	7.74378		129	6	1.12181	0.4236	5.58707
128	11	7.00863	0.1262	6.78516		129	7	14.3611	0.8735	5.3585
128	12	5.93813	0.5442	6.94848		129	8	7.67717	0.3094	5.48005
128	13	1.38965	0.043	7.0971		129	9	12.6592	0.1753	5.28566
128	14	11.9824	0.5246	7.04466		129	10	8.20386	0.2689	5.98992
128	15	10.2511	0.2756	7.41152		129	11	-9.6485	0.0797	5.89709
128	16	-7.83085	0.2603	6.30409		129	12	-2.65151	0.2648	5.60788
128	17	8.49998	0.8424	6.70161		129	13	-10.5602	0.1795	5.69804
129	0	-3.50183	0.6617	6.97538		129	14	12.9029	0.3889	4.96512
129	1	-7.47596	0.3645	6.68709		129	15	8.40948	0.0443	5.38674
129	2	24.562	0.1801	7.14609		129	16	12.449	0.2684	4.90433
129	3	11.7682	0.2644	7.35046		129	17	11.6198	0.8592	5.43108
129	4	5.79148	0.4922	7.36703		129	18	5.66058	0.0782	6.02814
129	5	2.1762	0.816	6.66584		129	19	12.4557	0.0855	5.3454
129	6	-0.865682	0.4214	7.04394		129	20	22.2194	0.4051	4.99528
129	7	13.4187	0.8731	7.02229		129	21	25.3448	0.1952	5.35718
129	8	6.21034	0.3184	6.83948		129	22	9.6392	0.0452	6.32193
129	9	12.7813	0.1733	6.78077		129	23	14.6768	0.1043	5.31464
129	10	8.1405	0.2671	7.13929		130	0	10.5241	0.2923	5.71558
129	11	-8.42358	0.084	6.74219		130	1	-1.11313	0.3325	5.58307
129	12	-3.07376	0.2647	6.58898		130	2	15.357	0.3705	5.28699
129	13	-8.48619	0.1747	6.64671		130	3	-14.1205	0.4903	5.28928
129	14	11.4414	0.4749	7.38783		130	4	15.2481	0.1155	6.11226
129	15	11.7149	0.2656	7.46236		130	5	-4.86328	0.9659	5.38003
129	16	9.89617	0.8537	7.16123		130	6	16.1684	0.4482	5.33621
129	17	6.30551	0.0785	7.05453		130	7	-5.8072	0.1573	5.8721
129	18	12.1366	0.084	7.78763		131	0	9.9626	0.5352	5.22271
129	19	16.7657	0.4006	7.14792		131	1	-3.89795	0.2587	5.62495
129	20	21.0972	0.1983	7.23195		131	2	6.36109	0.7976	5.37608
129	21	2.87302	0.05	7.97254		131	3	5.92909	0.6107	5.37516
129	22	9.78914	0.1041	7.7681		131	4	21.3602	0.1695	5.04028
130	0	7.98494	0.2914	7.02981		131	5	24.5181	0.3354	5.22071
130	1	-2.21154	0.3296	6.46928		131	6	19.8272	0.5853	5.36922
130	2	13.767	0.3676	7.06291		131	7	10.9602	0.05	5.91176
130	3	-12.018	0.493	6.45564		131	8	-2.45711	0.3006	5.20244
130	4	11.8908	0.1181	7.47109		131	9	-16.4621	0.4797	5.09237
130	5	-10.7201	0.9563	6.48568		131	10	9.43281	0.087	5.36464
130	6	14.4038	0.4466	7.0924		131	11	3.46219	0.1301	5.18153
130	7	-8.743	0.1492	6.83755		131	12	-14.959	0.0487	5.28329
131	0	7.99932	0.5399	6.84312		135	0	28.0522	0.1443	4.64943
131	1	-5.37865	0.2641	6.83959		135	1	23.0903	0.2308	4.7281
131	2	2.0853	0.7978	6.84412		135	2	9.70652	0.4261	4.98751
131	3	1.32121	0.6374	7.28924		135	3	4.51784	0.0527	5.45124
131	4	17.9515	0.174	7.26267		138	0	5.48137	0.4896	5.1777
131	5	19.2438	0.3734	7.78901		138	1	8.21464	0.0454	5.75974
131	6	15.9447	0.5861	7.58123		138	2	10.7677	0.3254	5.28588
131	7	8.70437	0.0548	7.32651		138	3	13.8095	0.0646	5.61692
131	8	0.502919	0.3003	6.94866		138	4	13.2764	0.964	5.03382
131	9	-12.7548	0.48	6.6774		139	0	-4.12571	0.2396	5.21127
131	10	9.87173	0.1093	6.96535		139	1	15.8783	1.2808	4.79128
131	11	3.36003	0.1305	6.75963		139	2	3.31419	1.5179	5.27848
131	12	-9.94011	0.0455	5.81178		141	0	5.62109	0.1235	5.577
135	0	20.0372	0.1448	7.12962		141	1	-4.67791	0.3129	5.485
135	1	20.1652	0.2298	7.23023		141	2	11.644	0.1645	4.97563
135	2	9.36091	0.4338	6.22186		141	3	-2.90341	0.0801	5.80185
135	3	3.69693	0.0626	7.20442		141	4	6.4431	0.068	5.25605
138	0	2.53703	0.4888	6.50551		142	0	-13.1903	1.0894	5.49229
138	1	4.91619	0.046	6.91832		142	1	10.5734	1.5243	5.01925
138	2	7.538	0.3303	6.1572		142	2	14.1999	0.2258	5.38152
138	3	11.4313	0.0698	6.4379		142	3	7.34408	0.0923	5.18829
138	4	9.71389	0.9717	6.66572		142	4	14.6617	0.1559	5.07764
139	0	-4.26033	0.2445	6.44728		142	5	10.4947	1.7826	5.29244
139	1	12.8531	1.281	6.63967		143	0	15.1474	0.2059	5.48945
139	2	0.849641	1.5169	6.45355		143	1	17.6267	0.0445	4.95674
141	0	2.68676	0.1244	6.3422		143	2	-0.902708	0.424	5.08318
141	1	-2.75564	0.3171	6.90923		143	3	-9.02944	0.0745	5.27844
141	2	5.41312	0.1644	7.2502		144	0	1.59087	0.1378	5.28326
141	3	-5.42945	0.0799	6.51382		144	1	2.87088	0.2791	6.55272
141	4	1.15819	0.0713	6.70073		145	0	-0.334408	0.9481	5.13306
142	0	-10.8497	1.0919	6.32098		145	1	-0.309843	0.2836	5.69125
142	1	5.50641	1.5302	6.65084		145	2	16.9749	0.4347	4.85715
142	2	10.0872	0.2275	7.16556		146	0	-20.5951	0.4037	5.2807
142	3	5.85798	0.1015	6.37433		146	1	-1.80864	1.2771	5.24282
142	4	10.7202	0.1636	7.73546		146	2	13.3583	0.1047	5.05908
142	5	5.56884	1.785	6.62058		146	3	30.7358	0.1417	5.0505
143	0	8.24526	0.2059	7.28646		148	0	-2.99725	0.3565	6.16233
143	1	13.1138	0.0413	7.337		148	1	26.8153	0.3254	5.19389
143	2	-3.55425	0.4332	6.44787		149	0	-7.12645	2.0595	4.99635
143	3	-11.1643	0.0695	5.67185		149	1	1.87134	0.3379	5.29903
144	0	2.28525	0.1707	7.75794		150	0	6.57599	0.5411	5.53063
144	1	4.42933	0.2717	7.63806		150	1	21.6809	0.7792	5.12792
145	0	-0.957338	0.9472	6.60078		150	2	22.6674	0.4342	5.12906
145	1	-6.662	0.2844	6.41371		151	0	12.718	0.4108	5.11262
145	2	12.118	0.4374	7.08353		151	1	-18.9944	0.6976	5.62043
146	0	-18.659	0.4044	6.40933		152	0	-7.48063	0.1279	5.82356
146	1	-2.65616	1.2793	6.76052		152	1	9.80057	0.0591	5.5669
146	2	8.6973	0.1065	7.63819		152	2	4.8388	0.0589	5.06797
146	3	25.0281	0.1419	7.46446		152	3	20.617	0.2025	5.381
148	0	-3.44725	0.353	7.39753		153	0	20.2824	0.2123	5.34391
148	1	21.7445	0.3239	7.35359		153	1	4.93246	0.1671	5.52882
149	0	-7.62708	2.0546	5.88236		154	0	18.7284	0.2748	5.1756
149	1	0.549204	0.3354	6.71623		154	1	10.5078	2.138	5.30245
150	0	5.26659	0.5477	6.69008		154	2	-15.0142	0.879	5.97754
150	1	18.1936	0.7849	7.16711		154	3	11.4981	0.4046	5.34222
150	2	15.798	0.4748	7.88174		155	0	8.07742	2.2773	5.10513
151	0	8.73481	0.4187	6.93296		155	1	9.5804	0.2754	5.37854
151	1	-19.378	0.6978	6.40895		155	2	8.84208	0.1941	4.84768
152	0	-5.71586	0.1333	6.44302		155	3	-6.27122	0.439	5.58869
152	1	5.52676	0.0622	7.37187		155	4	2.62069	1.7696	5.27996
152	2	2.22502	0.0566	7.01505		155	5	14.2334	0.1412	5.0659
152	3	18.2954	0.1997	6.6666		155	6	-1.1627	0.0594	5.94989
153	0	12.741	0.216	7.25119		156	0	6.53541	1.1042	5.36118
153	1	-0.552182	0.1792	6.6088		52	0	-0.456866	0.1006	14.8032
154	0	15.5893	0.2794	6.75249		52	1	7.50817	0.3159	13.5229
154	1	8.55603	2.1424	6.9004		56	0	-9.86353	0.1988	13.1327
154	2	-14.7699	0.8851	6.81595		56	1	19.3821	0.303	10.6828
154	3	8.47933	0.4145	7.25921		57	0	-0.290635	0.5239	11.2052
154	4	3.17805	0.0493	8.26104		57	1	1.30519	0.174	12.6825
155	0	6.17284	2.2975	7.04723		57	2	-21.457	0.3463	13.6711
155	1	7.76128	0.2926	6.75771		57	3	-5.42259	0.26	12.1663
155	2	7.72295	0.2046	6.95589		57	4	6.70139	0.1446	11.8236
155	3	-7.39652	0.4377	6.69902		58	0	6.53433	0.0911	13.1548
155	4	1.61943	1.7868	6.75252		58	1	2.48372	0.1175	11.8891
155	5	12.9311	0.1482	7.39605		58	2	-0.684359	0.1282	13.6043
155	6	-5.98818	0.0627	7.68828		58	3	12.8217	0.2648	10.9938
156	0	5.15356	1.1041	6.74208		58	4	11.7362	0.2542	11.6313
52	0	-2.22285	0.1571	10.4191		58	5	2.55527	0.2902	11.4081
52	1	9.65595	0.3133	10.7888		58	6	3.59772	0.2525	11.0551
56	0	-4.75543	0.3145	8.72645		58	7	-8.84387	0.5889	12.3825
56	1	21.7252	0.294	9.21097		58	8	-2.41071	0.3701	11.5047
57	0	1.69999	0.5458	8.18693		58	9	-9.02688	0.2222	12.3348
57	1	-1.68564	0.1942	10.6777		58	10	8.06527	0.418	10.7023
57	2	-17.9474	0.3912	7.00793		58	11	1.01341	0.1363	12.3194
57	3	-3.50546	0.5174	9.32175		58	12	3.35697	0.0796	13.3006
58	0	8.60164	0.0865	10.8501		58	13	21.3796	0.1127	8.72398
58	1	-0.497092	0.2607	10.4589		59	0	17.8087	1.8317	10.1206
58	2	-0.475625	0.1284	12.3491		59	1	-7.67283	13.7293	12.0598
58	3	13.0064	0.2991	10.1141		62	0	19.3357	15.3411	9.90771
58	4	10.8669	0.2519	9.33367		62	1	16.0617	0.0948	9.76676
58	5	2.04509	0.3605	8.23876		62	2	6.63129	0.421	10.1745
58	6	7.02545	0.2532	8.48896		62	3	6.41833	0.5879	10.6979
58	7	4.75313	0.0751	10.5727		62	4	1.52303	0.363	11.0292
58	8	-4.40583	0.3156	7.06966		63	0	4.80168	0.0833	11.8591
58	9	-12.5204	0.2233	7.45167		63	1	7.65766	0.8177	11.3825
58	10	6.31022	0.1316	11.1994		63	2	22.5959	0.1591	10.6389
58	11	0.152611	0.4186	7.2367		63	3	-2.15463	0.1124	12.7653
58	12	-5.8212	0.2713	7.93672		63	4	11.1119	0.1104	11.3474
58	13	3.17059	0.5872	9.17181		64	0	2.51057	0.3481	12.0153
58	14	-0.388161	0.1411	9.71903		64	1	16.3142	1.0999	11.0821
58	15	25.6946	0.0981	11.4949		64	2	21.0953	1.0706	9.53607
59	0	21.0862	1.8168	9.23559		64	3	4.96866	0.1999	12.2926
59	1	-5.76895	13.805	7.69195		64	4	-7.33808	0.3842	11.7597
62	0	20.1861	15.3279	9.85012		64	5	28.4585	0.1254	9.98017
62	1	14.4222	0.0798	10.7536		65	0	12.4031	0.0809	11.5864
62	2	8.38934	1.1201	8.96352		65	1	-3.3275	0.1775	12.0852
62	3	3.11655	0.3652	8.36113		66	0	7.26223	0.2909	11.8436
63	0	7.77476	0.0988	9.45728		67	0	-3.12289	1.7148	11.508
63	1	7.52317	0.7933	8.55646		67	1	-5.13009	0.515	12.8608
63	2	21.2464	0.1477	10.2998		67	2	-4.23652	0.4439	12.5105
63	3	-2.34417	0.1446	8.87394		67	3	0.701212	0.141	13.6253
63	4	11.2901	0.1002	9.25156		67	4	3.45659	0.2048	11.7997
64	0	2.88272	0.3522	7.89856		67	5	-6.79286	0.3453	12.5497
64	1	15.2684	1.0942	9.27622		68	0	-5.11655	0.3798	12.3581
64	2	17.6262	1.0772	9.79226		68	1	1.10532	0.0835	14.9202
64	3	-0.323096	0.1916	8.74265		68	2	-6.15382	0.3065	13.2814
64	4	-6.69015	0.4441	8.47785		69	0	1.54428	0.0898	13.1381
64	5	-15.3024	0.0879	10.8471		69	1	-3.03628	0.2039	13.2648
64	6	3.57761	0.0899	10.3077		69	2	7.78397	0.9868	11.519
64	7	20.6069	0.1208	10.7938		69	3	14.5153	0.3299	10.8181
65	0	-1.33746	0.1761	8.70293		70	0	21.9583	0.2906	10.0482
66	0	5.52319	0.2898	8.76952		70	1	4.3468	2.9077	10.9589
66	1	-9.41831	0.0892	9.36659		70	2	18.5089	0.4997	10.4712
67	0	-0.36143	1.7194	7.74591		70	3	-1.2764	0.1746	11.4814
67	1	-4.83937	0.5409	9.18149		71	0	-2.95337	0.0776	12.2759
67	2	-6.07717	0.4839	7.57228		71	1	-14.1593	0.2749	12.5119
67	3	1.58988	0.1224	12.8052		72	0	0.864264	0.1606	10.9499
67	4	-7.16785	0.1697	8.38524		72	1	15.1127	0.2533	11.0718
67	5	-5.52966	0.3647	8.81273		72	2	-15.1412	0.4293	12.9004
67	6	2.8178	0.077	10.0439		72	3	15.5013	0.1135	11.588
68	0	-6.17823	0.3802	8.51866		72	4	0.568951	0.1274	10.9726
68	1	-0.303894	0.0833	11.4619		72	5	13.0845	0.7351	10.9529
68	2	-1.44697	0.1258	8.91717		73	0	6.6311	1.7713	11.1902
68	3	-3.1171	0.416	9.82144		73	1	18.1032	0.1822	10.4392
69	0	-7.07068	0.0822	10.8101		73	2	-1.28266	0.2065	11.3265
69	1	0.404389	0.1105	8.36244		74	0	1.5301	1.8171	11.2974
69	2	-5.63883	0.2534	8.86158		74	1	-5.54377	0.2973	11.8066
69	3	8.59614	0.9995	9.41645		74	2	6.51274	0.1183	11.6864
69	4	17.0631	0.328	9.27427		74	3	4.73522	0.3973	12.2148
70	0	25.6341	0.28	9.52348		74	4	-10.1443	0.264	12.2591
70	1	-12.4557	0.089	8.37181		75	0	0.357554	0.4628	11.5683
70	2	-7.05424	0.1045	9.11561		75	1	-0.826514	0.1731	11.6255
70	3	6.35669	2.8797	7.4756		75	2	19.7037	0.1148	10.8378
70	4	18.7608	0.4491	9.11109		76	0	14.3126	0.3327	11.4659
70	5	3.14178	0.1669	8.46317		76	1	23.19	0.0927	10.4579
71	0	-0.888023	0.1771	10.1706		76	2	5.93661	0.0781	13.2194
71	1	-7.61312	0.2914	7.6737		76	3	4.79183	0.1249	11.6537
72	0	0.347906	0.1729	8.37113		76	4	3.49184	0.098	13.0313
72	1	15.2371	0.3067	10.465		77	0	-0.350499	0.4442	11.7009
72	2	-2.39592	0.1059	11.6509		77	1	-5.33089	0.6377	12.2921
72	3	-10.3622	0.4639	7.47208		77	2	11.1895	0.4475	10.891
72	4	18.0675	0.0797	10.1212		77	3	21.4812	0.0824	10.6402
72	5	3.83525	0.1552	8.51801		78	0	-2.87463	0.2463	12.4697
72	6	11.026	0.7046	8.29319		78	1	6.42055	0.382	12.1508
73	0	6.3537	1.7898	7.66596		79	0	0.898478	0.0883	13.7205
73	1	17.2939	0.1722	10.3796		79	1	9.84662	0.22	11.1499
73	2	-2.34177	0.2094	8.32599		80	0	18.6261	0.3102	10.4162
74	0	2.36015	1.8301	7.31185		80	1	-4.14333	0.2973	12.7929
74	1	-2.34966	0.3023	7.79583		80	2	15.5137	0.3155	11.6559
74	2	6.77757	0.1298	8.57098		81	0	9.20399	0.0786	12.2018
74	3	-12.1754	0.0946	8.33165		81	1	11.6298	0.2136	11.4301
74	4	1.47339	0.3936	7.32407		81	2	3.73128	0.1905	11.4318
74	5	-12.2602	0.2959	8.04204		81	3	4.89973	0.3086	11.5238
75	0	3.52245	0.4584	8.18648		81	4	-5.2604	0.1219	12.4898
75	1	-1.65984	0.0846	10.8373		81	5	-3.37227	0.5442	12.5233
75	2	-2.54033	0.2011	9.69841		82	0	8.20805	0.1333	11.1713
75	3	23.9214	0.0994	10.1297		82	1	4.53052	0.1899	11.6474
76	0	2.35562	0.3623	8.45271		82	2	-2.07637	0.0776	12.8097
76	1	9.91659	0.1019	9.96816		82	3	4.91493	0.0782	11.747
76	2	1.25051	0.1129	9.03768		84	0	-4.06798	0.1109	13.0901
76	3	3.35039	0.083	9.13505		84	1	29.166	0.2284	10.2491
77	0	-1.34042	0.4442	8.27245		85	0	2.21337	0.0768	12.5015
77	1	-4.39355	0.682	8.13147		85	1	7.46669	0.1744	11.7089
77	2	10.1583	0.4455	9.64575		85	2	0.624179	0.191	11.0883
78	0	-2.81315	0.267	9.24966		85	3	6.83128	0.3216	11.027
78	1	-10.425	0.104	8.74108		86	0	-3.40346	0.3166	12.4587
78	2	10.2259	0.3085	8.10044		86	1	3.56797	0.1721	10.6642
79	0	-0.842132	0.0852	12.1812		86	2	-0.650411	0.0879	12.8637
79	1	6.14635	0.2298	8.26826		86	3	11.6243	0.1345	11.5507
80	0	18.9125	0.2763	8.73524		87	0	6.2645	0.2066	11.9853
80	1	-3.44981	0.3309	7.69111		87	1	5.29613	0.1579	12.9409
80	2	12.5411	0.2754	9.14728		87	2	-4.70824	0.1103	12.0246
81	0	9.88269	0.2194	9.36626		87	3	19.6208	0.136	10.4794
81	1	0.675697	0.1942	8.91111		88	0	-0.554717	0.2973	12.5138
81	2	8.92762	0.2825	8.06879		88	1	-10.6804	0.0943	12.8644
81	3	-6.40637	0.1488	8.02304		89	0	4.76673	2.4171	11.1097
81	4	-3.31021	0.5933	8.03101		89	1	-2.7814	0.1177	12.4518
82	0	14.0933	0.0845	8.57534		90	0	-0.573082	0.5949	11.6214
82	1	5.4507	0.1832	8.12957		91	0	10.5029	0.232	11.2323
82	2	2.92743	0.0841	8.62021		92	0	2.50956	0.0778	12.5265
83	0	-6.27582	0.0974	9.43315		92	1	-5.13879	0.3239	11.8568
84	0	-2.54108	0.1534	9.24197		92	2	-2.52916	0.2582	11.8604
84	1	26.6688	0.2251	11.0368		92	3	-3.37173	0.2938	11.6893
85	0	8.02133	0.209	8.28025		92	4	1.81399	0.401	12.6797
85	1	1.09841	0.226	8.47908		93	0	-1.34777	0.528	11.1898
85	2	5.77994	0.325	8.58737		93	1	7.51344	0.4623	10.8546
85	3	-4.49452	0.0996	11.8663		93	2	-2.11702	0.5249	11.1399
86	0	-1.57598	0.3065	8.78968		93	3	8.86036	0.0996	11.3531
86	1	5.01557	0.2093	8.40682		93	4	-5.44928	0.451	12.3049
86	2	2.35382	0.1095	9.34036		93	5	11.7368	1.3177	10.9716
86	3	17.6067	0.0945	9.07685		93	6	5.60292	0.0822	13.2873
87	0	7.29425	0.2257	8.67748		94	0	12.9744	0.2511	11.1946
87	1	8.20213	0.153	10.2027		94	1	-5.52244	0.1049	11.7684
87	2	-0.169507	0.1519	8.82094		94	2	-1.62134	0.2665	11.8891
87	3	-8.16281	0.081	10.8363		94	3	-11.6163	0.2949	11.3619
87	4	19.1439	0.1292	9.36337		94	4	4.37707	0.1259	12.9367
88	0	-0.990453	0.3496	7.88959		95	0	15.7387	2.1948	10.588
88	1	-4.3965	0.1613	11.763		95	1	1.13557	0.1004	12.5083
88	2	-9.00051	0.1092	8.32358		95	2	-5.26126	0.4309	11.9185
89	0	7.15407	2.4025	7.62154		95	3	-4.08383	1.0574	11.6988
89	1	-1.07091	0.1215	8.62799		95	4	10.4655	2.0798	10.5186
90	0	0.376726	0.5742	8.48748		95	5	4.71607	0.2412	11.7536
91	0	6.58598	0.1249	10.5614		95	6	6.08088	0.0862	12.9416
91	1	6.88572	0.2132	8.92398		95	7	12.1403	0.1748	11.4933
92	0	0.144892	0.0954	9.96731		96	0	2.78523	0.0987	12.5127
92	1	-2.70772	0.388	8.13896		96	1	-2.38336	0.2623	11.6342
92	2	-0.318407	0.2784	8.15654		96	2	8.18155	2.1649	10.8778
92	3	-3.80445	0.3226	7.40181		96	3	10.5411	0.1893	11.8376
92	4	-0.867679	0.3305	8.05908		96	4	-8.76804	0.4401	12.3289
93	0	1.40377	0.5624	7.46752		97	0	2.4297	0.3268	12.2879
93	1	9.64076	0.4368	7.94409		97	1	-5.7912	0.6514	12.0972
93	2	-0.0570866	0.5459	6.97624
93	3	14.4335	0.0837	8.43476
93	4	-3.13484	0.5128	7.24204
93	5	11.8569	1.3104	7.79613
93	6	1.21948	0.1081	8.86144
94	0	13.9562	0.227	8.63975
94	1	-6.22346	0.1059	8.547
94	2	-3.8574	0.2597	8.80387
94	3	-7.12368	0.3398	7.84257
95	0	10.9946	2.1752	7.97638
95	1	1.09172	0.1126	8.98232
95	2	-1.20006	0.4577	7.56965
95	3	-5.38669	1.0615	6.83052
95	4	11.7177	2.0779	8.4388
95	5	-1.79434	0.2009	7.73197
95	6	2.72579	0.1274	8.19405
95	7	11.7634	0.1737	7.34817
96	0	7.78412	0.1088	9.2768
96	1	-3.14346	0.1381	8.18043
96	2	-0.449295	0.2691	8.3973
96	3	8.42056	2.1312	7.05426
96	4	10.2845	0.1917	8.77101
96	5	-6.00683	0.4442	7.45266
97	0	-0.149238	0.367	8.60963
97	1	-6.71665	0.6756	6.51482

## Sheet: ensemble
	total event = 598
		Grand Average!
Time (s)	Smoothed	Displacement (nm)
-0.1001		-0.0168155
-0.1		0.129821
-0.0999		0.161104
-0.0998		-0.0301556
-0.0997		-0.0474656
-0.0996		-0.00258981
-0.0995		0.124418
-0.0994	0.239896	0.196912
-0.0993	0.303859	0.184365
-0.0992	0.362845	0.32533
-0.0991	0.427663	0.279051
-0.099	0.53092	0.501592
-0.0989	0.642798	0.50286
-0.0988	0.758558	0.590326
-0.0987	0.873671	0.699692
-0.0986	0.988166	0.942621
-0.0985	1.10532	1.01462
-0.0984	1.20194	1.13337
-0.0983	1.30515	1.5187
-0.0982	1.39382	1.6307
-0.0981	1.4801	1.73381
-0.098	1.55565	1.85111
-0.0979	1.62169	1.91433
-0.0978	1.66668	1.94172
-0.0977	1.68694	1.77454
-0.0976	1.70859	1.82723
-0.0975	1.71359	1.83163
-0.0974	1.71416	1.79717
-0.0973	1.70146	1.72357
-0.0972	1.67525	1.69026
-0.0971	1.63485	1.61738
-0.097	1.59566	1.31852
-0.0969	1.57659	1.4582
-0.0968	1.54087	1.59365
-0.0967	1.50273	1.63922
-0.0966	1.45427	1.54337
-0.0965	1.40581	1.45794
-0.0964	1.35633	1.30831
-0.0963	1.31239	1.35396
-0.0962	1.27091	1.4885
-0.0961	1.21877	1.29138
-0.096	1.15487	1.25948
-0.0959	1.09361	1.07039
-0.0958	1.05111	0.996661
-0.0957	1.0114	0.947972
-0.0956	0.989383	0.958377
-0.0955	0.96679	0.696301
-0.0954	0.941244	0.676077
-0.0953	0.930616	0.635195
-0.0952	0.923218	0.720279
-0.0951	0.92898	0.905822
-0.095	0.952906	0.862294
-0.0949	0.985451	0.978065
-0.0948	1.02523	1.01507
-0.0947	1.07395	1.10531
-0.0946	1.10553	1.13195
-0.0945	1.12632	1.14852
-0.0944	1.14371	1.15681
-0.0943	1.14486	1.35556
-0.0942	1.15796	1.43614
-0.0941	1.17155	1.55511
-0.094	1.1934	1.42701
-0.0939	1.21141	1.14988
-0.0938	1.23026	0.947052
-0.0937	1.25217	0.981111
-0.0936	1.28009	0.923075
-0.0935	1.29566	1.05875
-0.0934	1.30533	1.18191
-0.0933	1.29676	1.34281
-0.0932	1.29803	1.37545
-0.0931	1.33228	1.41472
-0.093	1.38311	1.4771
-0.0929	1.42535	1.57568
-0.0928	1.46692	1.58913
-0.0927	1.49007	1.58115
-0.0926	1.49552	1.42655
-0.0925	1.47929	1.44613
-0.0924	1.45401	1.66363
-0.0923	1.41872	1.70938
-0.0922	1.37626	1.61478
-0.0921	1.3213	1.54662
-0.092	1.25928	1.40604
-0.0919	1.20298	1.26369
-0.0918	1.1619	1.09924
-0.0917	1.12126	0.996344
-0.0916	1.0765	0.885311
-0.0915	1.04293	0.840178
-0.0914	1.00931	0.751328
-0.0913	0.966996	0.65889
-0.0912	0.920853	0.736633
-0.0911	0.881674	0.810293
-0.091	0.845862	0.836511
-0.0909	0.829538	0.992273
-0.0908	0.824177	1.2058
-0.0907	0.831895	1.11054
-0.0906	0.855287	0.911873
-0.0905	0.885353	0.713897
-0.0904	0.907613	0.675997
-0.0903	0.927987	0.562063
-0.0902	0.941808	0.751487
-0.0901	0.946165	0.804899
-0.09	0.934881	0.955938
-0.0899	0.922282	1.10222
-0.0898	0.916625	1.10987
-0.0897	0.92767	1.07054
-0.0896	0.938664	1.1159
-0.0895	0.945081	1.04383
-0.0894	0.944089	1.05763
-0.0893	0.951085	1.03653
-0.0892	0.952685	0.92156
-0.0891	0.95234	0.827009
-0.089	0.953918	0.879574
-0.0889	0.940895	0.840908
-0.0888	0.917189	0.658319
-0.0887	0.901727	0.736611
-0.0886	0.886532	0.909838
-0.0885	0.883675	0.979928
-0.0884	0.899903	1.09705
-0.0883	0.917198	1.13353
-0.0882	0.933331	0.875189
-0.0881	0.952389	0.76031
-0.088	0.97785	0.811916
-0.0879	1.00041	0.829691
-0.0878	1.00612	0.993676
-0.0877	0.997391	1.16499
-0.0876	0.988513	1.08643
-0.0875	0.978868	1.12156
-0.0874	0.982767	1.12678
-0.0873	0.997134	1.04023
-0.0872	0.983272	1.07508
-0.0871	0.959258	0.995365
-0.087	0.936477	0.849048
-0.0869	0.902954	0.96389
-0.0868	0.848638	0.988856
-0.0867	0.793062	0.933668
-0.0866	0.73442	0.97582
-0.0865	0.699376	0.60398
-0.0864	0.657876	0.46948
-0.0863	0.621627	0.651973
-0.0862	0.595377	0.662143
-0.0861	0.561701	0.271681
-0.086	0.522978	0.287925
-0.0859	0.486009	0.247162
-0.0858	0.448005	0.514563
-0.0857	0.442886	0.452582
-0.0856	0.437749	0.451639
-0.0855	0.411725	0.455292
-0.0854	0.395049	0.458749
-0.0853	0.415936	0.408019
-0.0852	0.437516	0.379131
-0.0851	0.458539	0.405753
-0.085	0.453329	0.5272
-0.0849	0.43909	0.392425
-0.0848	0.421281	0.261608
-0.0847	0.422959	0.412011
-0.0846	0.435454	0.584981
-0.0845	0.466956	0.611625
-0.0844	0.49743	0.562507
-0.0843	0.508183	0.436407
-0.0842	0.521356	0.239004
-0.0841	0.531989	0.184508
-0.084	0.540294	0.480455
-0.0839	0.535114	0.646171
-0.0838	0.513971	0.880559
-0.0837	0.493797	0.83624
-0.0836	0.475752	0.567044
-0.0835	0.481215	0.724797
-0.0834	0.504108	0.551915
-0.0833	0.524703	0.386179
-0.0832	0.534586	0.334316
-0.0831	0.519258	0.267837
-0.083	0.489183	0.309023
-0.0829	0.471284	0.291819
-0.0828	0.459533	0.518361
-0.0827	0.44179	0.582391
-0.0826	0.447665	0.493438
-0.0825	0.484183	0.628695
-0.0824	0.542776	0.416253
-0.0823	0.608022	0.429443
-0.0822	0.661888	0.567757
-0.0821	0.713547	0.390771
-0.082	0.754654	0.458653
-0.0819	0.797465	0.640043
-0.0818	0.844469	0.933953
-0.0817	0.887829	1.21321
-0.0816	0.931903	1.24652
-0.0815	0.981436	1.11701
-0.0814	1.01714	1.06669
-0.0813	1.06429	1.13497
-0.0812	1.11378	1.22456
-0.0811	1.14745	1.19849
-0.081	1.15624	1.2791
-0.0809	1.13935	1.07737
-0.0808	1.12656	1.17244
-0.0807	1.1229	1.10333
-0.0806	1.13495	1.09794
-0.0805	1.1369	1.20107
-0.0804	1.12567	1.14506
-0.0803	1.10362	1.06585
-0.0802	1.07466	0.959832
-0.0801	1.06705	1.05466
-0.08	1.04686	1.06218
-0.0799	1.03592	1.24746
-0.0798	1.02941	1.16409
-0.0797	1.00725	1.05613
-0.0796	0.975169	0.867777
-0.0795	0.952247	0.844727
-0.0794	0.942377	0.963249
-0.0793	0.921737	0.86955
-0.0792	0.908502	0.939199
-0.0791	0.884228	1.0004
-0.079	0.857758	0.868564
-0.0789	0.858884	0.663874
-0.0788	0.875776	0.722023
-0.0787	0.887885	0.811782
-0.0786	0.892047	0.745067
-0.0785	0.917452	0.863648
-0.0784	0.944061	0.88336
-0.0783	0.958264	0.767025
-0.0782	0.974009	1.07302
-0.0781	1.00794	1.12116
-0.078	1.0232	1.02636
-0.0779	1.04366	1.02568
-0.0778	1.05745	1.25062
-0.0777	1.05828	1.33834
-0.0776	1.06694	1.21344
-0.0775	1.08459	1.10474
-0.0774	1.08053	1.17283
-0.0773	1.06691	0.950991
-0.0772	1.06018	1.11856
-0.0771	1.04621	0.952036
-0.077	1.01473	0.87598
-0.0769	0.970003	1.01331
-0.0768	0.932679	1.03182
-0.0767	0.902897	1.0121
-0.0766	0.864697	0.916858
-0.0765	0.841963	0.925391
-0.0764	0.81407	0.816129
-0.0763	0.796676	0.778388
-0.0762	0.78284	0.667475
-0.0761	0.759301	0.653577
-0.076	0.741976	0.65802
-0.0759	0.712551	0.59982
-0.0758	0.70105	0.60998
-0.0757	0.698482	0.700173
-0.0756	0.688112	0.691126
-0.0755	0.674828	0.668446
-0.0754	0.665142	0.660209
-0.0753	0.657646	0.771953
-0.0752	0.654874	0.570726
-0.0751	0.660963	0.744335
-0.075	0.681274	0.88687
-0.0749	0.716283	0.660585
-0.0748	0.75513	0.579125
-0.0747	0.803102	0.52219
-0.0746	0.858448	0.541127
-0.0745	0.893243	0.616443
-0.0744	0.942775	0.691164
-0.0743	0.991214	0.914636
-0.0742	1.02308	1.22531
-0.0741	1.07244	1.27383
-0.074	1.12585	1.38802
-0.0739	1.17875	1.49041
-0.0738	1.23513	1.29388
-0.0737	1.28301	1.31369
-0.0736	1.31173	1.47093
-0.0735	1.31792	1.36493
-0.0734	1.30661	1.40095
-0.0733	1.29828	1.38025
-0.0732	1.28597	1.31567
-0.0731	1.26157	1.3868
-0.073	1.24387	1.33468
-0.0729	1.2429	1.12203
-0.0728	1.24192	1.00738
-0.0727	1.25114	1.0557
-0.0726	1.25732	1.14891
-0.0725	1.26252	1.20338
-0.0724	1.27122	1.12444
-0.0723	1.26198	1.02829
-0.0722	1.25364	1.29914
-0.0721	1.26214	1.45619
-0.072	1.27246	1.50326
-0.0719	1.28135	1.49371
-0.0718	1.28708	1.45824
-0.0717	1.29775	1.44613
-0.0716	1.32174	1.24821
-0.0715	1.35844	1.20963
-0.0714	1.37286	1.24945
-0.0713	1.38911	1.16228
-0.0712	1.40052	1.18897
-0.0711	1.41118	1.23487
-0.071	1.42081	1.3634
-0.0709	1.42578	1.48432
-0.0708	1.44715	1.57877
-0.0707	1.4623	1.51553
-0.0706	1.48045	1.69993
-0.0705	1.50451	1.67435
-0.0704	1.51525	1.65366
-0.0703	1.53149	1.60265
-0.0702	1.5424	1.52072
-0.0701	1.55051	1.56874
-0.07	1.54405	1.43682
-0.0699	1.53131	1.52179
-0.0698	1.50907	1.52321
-0.0697	1.48974	1.34995
-0.0696	1.47572	1.4785
-0.0695	1.46341	1.52711
-0.0694	1.45306	1.6059
-0.0693	1.42986	1.48192
-0.0692	1.42003	1.32447
-0.0691	1.40206	1.36628
-0.069	1.39551	1.38435
-0.0689	1.39406	1.44338
-0.0688	1.38993	1.41799
-0.0687	1.38433	1.36556
-0.0686	1.37626	1.22069
-0.0685	1.38003	1.28935
-0.0684	1.38961	1.25226
-0.0683	1.40214	1.425
-0.0682	1.41523	1.32815
-0.0681	1.42349	1.41647
-0.068	1.43076	1.44318
-0.0679	1.43944	1.48491
-0.0678	1.45766	1.53835
-0.0677	1.46383	1.46829
-0.0676	1.47062	1.5541
-0.0675	1.46913	1.58072
-0.0674	1.46228	1.56736
-0.0673	1.44999	1.52704
-0.0672	1.43187	1.49566
-0.0671	1.41247	1.49407
-0.067	1.39209	1.38187
-0.0669	1.37676	1.35415
-0.0668	1.34317	1.40256
-0.0667	1.30194	1.2255
-0.0666	1.25536	1.23204
-0.0665	1.21346	1.17147
-0.0664	1.17415	1.19391
-0.0663	1.14214	1.23257
-0.0662	1.1174	1.23843
-0.0661	1.07732	1.05012
-0.066	1.0305	0.962304
-0.0659	0.993704	0.868746
-0.0658	0.972943	0.89844
-0.0657	0.960527	0.906069
-0.0656	0.948626	1.01391
-0.0655	0.937533	1.01071
-0.0654	0.925307	0.752981
-0.0653	0.93084	0.700291
-0.0652	0.950301	0.673563
-0.0651	0.975015	0.920624
-0.065	1.00283	0.985229
-0.0649	1.03594	1.01541
-0.0648	1.06589	1.06617
-0.0647	1.08803	1.05504
-0.0646	1.12508	1.13311
-0.0645	1.17324	1.25422
-0.0644	1.22197	1.23945
-0.0643	1.25513	1.31568
-0.0642	1.29414	1.40271
-0.0641	1.3336	1.4631
-0.064	1.3617	1.34288
-0.0639	1.38289	1.30873
-0.0638	1.3898	1.42264
-0.0637	1.37701	1.40454
-0.0636	1.3738	1.41811
-0.0635	1.36121	1.57034
-0.0634	1.34358	1.60732
-0.0633	1.32221	1.48758
-0.0632	1.31353	1.37286
-0.0631	1.31045	1.23679
-0.063	1.31013	1.06236
-0.0629	1.30978	1.19128
-0.0628	1.31146	1.1269
-0.0627	1.29302	1.13834
-0.0626	1.27074	1.14249
-0.0625	1.26137	1.21274
-0.0624	1.25836	1.26249
-0.0623	1.25932	1.41775
-0.0622	1.28175	1.39941
-0.0621	1.2924	1.4433
-0.062	1.29456	1.29371
-0.0619	1.28341	1.27315
-0.0618	1.27464	1.34696
-0.0617	1.26918	1.32769
-0.0616	1.2434	1.25129
-0.0615	1.20795	1.3987
-0.0614	1.17802	1.35115
-0.0613	1.14246	1.15926
-0.0612	1.11399	0.971081
-0.0611	1.08741	1.01095
-0.061	1.03619	1.13085
-0.0609	0.980912	0.875769
-0.0608	0.937642	0.886025
-0.0607	0.89823	0.950448
-0.0606	0.874567	0.909908
-0.0605	0.870992	0.866682
-0.0604	0.889837	0.874366
-0.0603	0.896209	0.578651
-0.0602	0.889614	0.498555
-0.0601	0.900119	0.602237
-0.06	0.907381	0.807509
-0.0599	0.899345	0.996208
-0.0598	0.896867	1.10565
-0.0597	0.888528	1.25375
-0.0596	0.88279	1.10652
-0.0595	0.909816	1.03192
-0.0594	0.953491	1.03335
-0.0593	0.988495	0.994961
-0.0592	1.00347	0.829902
-0.0591	0.992784	0.872732
-0.059	0.95199	0.741602
-0.0589	0.900466	0.788295
-0.0588	0.874006	0.984047
-0.0587	0.850272	1.15367
-0.0586	0.82515	1.1273
-0.0585	0.819513	1.03219
-0.0584	0.822715	0.835868
-0.0583	0.808772	0.49373
-0.0582	0.80392	0.480888
-0.0581	0.791615	0.709638
-0.058	0.763943	0.675903
-0.0579	0.730643	0.656513
-0.0578	0.706907	0.910417
-0.0577	0.691817	0.877919
-0.0576	0.698014	0.663597
-0.0575	0.720546	0.668814
-0.0574	0.753419	0.603731
-0.0573	0.775774	0.568955
-0.0572	0.794733	0.654183
-0.0571	0.821709	0.771261
-0.057	0.829448	0.805835
-0.0569	0.843878	0.92882
-0.0568	0.871223	0.831718
-0.0567	0.901449	0.973974
-0.0566	0.936121	1.04496
-0.0565	0.975785	0.960296
-0.0564	1.00524	1.06115
-0.0563	1.0141	1.0265
-0.0562	1.01422	1.09437
-0.0561	0.993812	1.07378
-0.056	0.986142	1.1222
-0.0559	0.952709	1.12382
-0.0558	0.931075	1.16391
-0.0557	0.918163	1.096
-0.0556	0.898884	0.904188
-0.0555	0.878476	0.807657
-0.0554	0.844207	0.622649
-0.0553	0.804687	0.716668
-0.0552	0.758043	0.47249
-0.0551	0.715369	0.72045
-0.055	0.679296	0.766612
-0.0549	0.656792	0.771963
-0.0548	0.652698	0.720378
-0.0547	0.650877	0.580344
-0.0546	0.662278	0.480965
-0.0545	0.661291	0.422554
-0.0544	0.667306	0.483707
-0.0543	0.66067	0.622805
-0.0542	0.647105	0.758449
-0.0541	0.640621	0.842784
-0.054	0.654233	0.780344
-0.0539	0.676535	0.793657
-0.0538	0.706434	0.701863
-0.0537	0.738497	0.56271
-0.0536	0.749262	0.620919
-0.0535	0.740463	0.56313
-0.0534	0.718794	0.674707
-0.0533	0.683527	0.924553
-0.0532	0.648385	0.914886
-0.0531	0.609575	0.929444
-0.053	0.568323	0.903505
-0.0529	0.540292	0.645178
-0.0528	0.528848	0.49082
-0.0527	0.526954	0.433406
-0.0526	0.527821	0.313784
-0.0525	0.512431	0.253213
-0.0524	0.506538	0.211507
-0.0523	0.50579	0.0830777
-0.0522	0.511548	0.142248
-0.0521	0.541421	0.44926
-0.052	0.580668	0.534715
-0.0519	0.62409	0.687723
-0.0518	0.675644	0.693699
-0.0517	0.716315	0.826496
-0.0516	0.76464	0.918213
-0.0515	0.813133	0.989876
-0.0514	0.845456	1.09327
-0.0513	0.861652	1.07953
-0.0512	0.895795	1.08474
-0.0511	0.915572	1.08708
-0.051	0.928633	0.863284
-0.0509	0.928536	0.936383
-0.0508	0.921745	0.810474
-0.0507	0.915081	0.627083
-0.0506	0.910501	0.692213
-0.0505	0.913692	1.04685
-0.0504	0.913627	0.984387
-0.0503	0.919169	0.889613
-0.0502	0.940154	0.825048
-0.0501	0.951151	0.816345
-0.05	0.978016	0.889919
-0.0499	1.02734	1.02456
-0.0498	1.08023	1.12741
-0.0497	1.10701	1.08376
-0.0496	1.14089	1.17022
-0.0495	1.19004	1.17805
-0.0494	1.23061	1.10134
-0.0493	1.26302	1.21346
-0.0492	1.27666	1.36697
-0.0491	1.279	1.48553
-0.049	1.27305	1.44852
-0.0489	1.27188	1.49269
-0.0488	1.27041	1.62683
-0.0487	1.25895	1.43355
-0.0486	1.2475	1.30258
-0.0485	1.23609	1.09445
-0.0484	1.21886	1.05969
-0.0483	1.19641	1.03819
-0.0482	1.18294	1.06616
-0.0481	1.1646	1.14821
-0.048	1.13506	1.00608
-0.0479	1.11987	0.929538
-0.0478	1.09896	1.04234
-0.0477	1.10552	1.10858
-0.0476	1.11768	1.14871
-0.0475	1.12436	1.24657
-0.0474	1.11158	1.21758
-0.0473	1.09001	1.18367
-0.0472	1.07122	1.20573
-0.0471	1.05678	0.988871
-0.047	1.02241	1.19283
-0.0469	0.98221	1.24216
-0.0468	0.946763	1.13832
-0.0467	0.921196	0.874497
-0.0466	0.889418	0.824694
-0.0465	0.86156	0.724287
-0.0464	0.831378	0.712872
-0.0463	0.814298	0.526746
-0.0462	0.792737	0.505617
-0.0461	0.784385	0.617004
-0.046	0.788937	0.863063
-0.0459	0.813391	0.740909
-0.0458	0.837609	0.7658
-0.0457	0.871404	0.752996
-0.0456	0.886445	0.732677
-0.0455	0.899041	0.869415
-0.0454	0.898875	1.11687
-0.0453	0.89052	1.2066
-0.0452	0.871684	1.24132
-0.0451	0.859474	1.18796
-0.045	0.836213	1.23121
-0.0449	0.809198	0.938488
-0.0448	0.798767	0.715686
-0.0447	0.788155	0.503124
-0.0446	0.766574	0.491675
-0.0445	0.736481	0.580523
-0.0444	0.701291	0.557762
-0.0443	0.671188	0.416888
-0.0442	0.645619	0.347772
-0.0441	0.647877	0.576206
-0.044	0.673403	0.710244
-0.0439	0.696089	0.793149
-0.0438	0.725264	0.755206
-0.0437	0.754144	0.71346
-0.0436	0.793267	0.736421
-0.0435	0.837264	0.847679
-0.0434	0.878781	0.972365
-0.0433	0.894624	1.09857
-0.0432	0.897689	0.84342
-0.0431	0.891009	0.929297
-0.043	0.890486	1.01372
-0.0429	0.891048	1.14461
-0.0428	0.894261	1.07685
-0.0427	0.888188	0.970522
-0.0426	0.87762	0.81385
-0.0425	0.848317	0.756225
-0.0424	0.837776	0.692944
-0.0423	0.825194	0.747366
-0.0422	0.809455	0.721888
-0.0421	0.795545	0.784609
-0.042	0.786964	0.75659
-0.0419	0.787723	0.813847
-0.0418	0.792126	0.659013
-0.0417	0.797401	0.685305
-0.0416	0.818351	0.740576
-0.0415	0.836176	0.777633
-0.0414	0.848651	0.93596
-0.0413	0.860966	0.948135
-0.0412	0.874933	0.981897
-0.0411	0.878281	0.879893
-0.041	0.878557	0.835359
-0.0409	0.879879	1.0072
-0.0408	0.883758	1.01473
-0.0407	0.887168	0.909025
-0.0406	0.874702	0.969328
-0.0405	0.868039	0.966095
-0.0404	0.867395	0.864071
-0.0403	0.87313	0.663153
-0.0402	0.884545	0.705135
-0.0401	0.882144	0.798763
-0.04	0.877537	0.828778
-0.0399	0.8813	0.748976
-0.0398	0.886667	0.848179
-0.0397	0.891357	0.972247
-0.0396	0.901202	0.965919
-0.0395	0.917495	1.00657
-0.0394	0.944884	0.971187
-0.0393	0.968817	0.945619
-0.0392	0.990816	0.965472
-0.0391	1.02885	1.04983
-0.039	1.07307	1.03645
-0.0389	1.09495	1.01174
-0.0388	1.11531	0.907551
-0.0387	1.13563	1.11597
-0.0386	1.14463	1.15776
-0.0385	1.14886	1.15876
-0.0384	1.16427	1.31943
-0.0383	1.17673	1.51153
-0.0382	1.18148	1.30043
-0.0381	1.18427	1.27129
-0.038	1.18875	1.31138
-0.0379	1.18132	1.10618
-0.0378	1.16772	1.00912
-0.0377	1.15701	1.19664
-0.0376	1.13022	1.23669
-0.0375	1.08701	1.10781
-0.0374	1.05701	1.05346
-0.0373	1.01496	0.974765
-0.0372	0.973889	1.00462
-0.0371	0.960693	0.953719
-0.037	0.969951	0.998047
-0.0369	0.973645	0.917639
-0.0368	0.983672	0.863385
-0.0367	0.998942	0.850405
-0.0366	1.01518	0.64048
-0.0365	1.02889	0.695369
-0.0364	1.03024	0.908232
-0.0363	1.01681	1.14799
-0.0362	1.01411	1.25205
-0.0361	1.0155	1.3871
-0.036	1.02632	1.33686
-0.0359	1.03403	1.29699
-0.0358	1.05459	1.18041
-0.0357	1.07465	1.02495
-0.0356	1.0652	0.752201
-0.0355	1.04109	0.957641
-0.0354	1.00999	0.938483
-0.0353	0.960918	1.02566
-0.0352	0.914373	0.966079
-0.0351	0.876709	0.948799
-0.035	0.855229	0.996302
-0.0349	0.85008	0.766408
-0.0348	0.854953	0.786392
-0.0347	0.842298	0.785628
-0.0346	0.829226	0.650954
-0.0345	0.808226	0.638683
-0.0344	0.801572	0.732031
-0.0343	0.796777	0.858222
-0.0342	0.790333	0.947707
-0.0341	0.790609	0.825309
-0.034	0.779853	0.767814
-0.0339	0.768263	0.742405
-0.0338	0.766398	0.71066
-0.0337	0.752736	0.866259
-0.0336	0.734293	0.876884
-0.0335	0.70376	0.899633
-0.0334	0.660515	0.77056
-0.0333	0.627825	0.625046
-0.0332	0.605164	0.611785
-0.0331	0.594254	0.622974
-0.033	0.587595	0.433753
-0.0329	0.572299	0.45538
-0.0328	0.546884	0.40023
-0.0327	0.525066	0.299034
-0.0326	0.511056	0.334953
-0.0325	0.507154	0.427897
-0.0324	0.505459	0.57876
-0.0323	0.508707	0.610782
-0.0322	0.527927	0.636812
-0.0321	0.537592	0.495664
-0.032	0.543298	0.572367
-0.0319	0.558044	0.560401
-0.0318	0.573691	0.566527
-0.0317	0.583557	0.586349
-0.0316	0.58192	0.671694
-0.0315	0.580126	0.722063
-0.0314	0.574699	0.600343
-0.0313	0.574654	0.485829
-0.0312	0.57064	0.520217
-0.0311	0.566688	0.569659
-0.031	0.560822	0.575898
-0.0309	0.560691	0.554197
-0.0308	0.560649	0.583869
-0.0307	0.553211	0.55541
-0.0306	0.552721	0.494993
-0.0305	0.569828	0.51216
-0.0304	0.574589	0.501111
-0.0303	0.580497	0.478546
-0.0302	0.605293	0.584374
-0.0301	0.624102	0.671062
-0.03	0.646517	0.610497
-0.0299	0.675002	0.593001
-0.0298	0.705915	0.742425
-0.0297	0.739533	0.591637
-0.0296	0.774319	0.658282
-0.0295	0.805949	0.94783
-0.0294	0.831281	0.836341
-0.0293	0.845477	0.920091
-0.0292	0.861707	0.982682
-0.0291	0.885417	0.958685
-0.029	0.899068	1.01644
-0.0289	0.914758	1.0229
-0.0288	0.927315	0.952991
-0.0287	0.928085	0.96436
-0.0286	0.943088	0.884004
-0.0285	0.954299	0.853944
-0.0284	0.944283	0.948653
-0.0283	0.941652	0.947187
-0.0282	0.93603	0.82699
-0.0281	0.926667	0.846636
-0.028	0.926014	0.959385
-0.0279	0.913848	1.06137
-0.0278	0.910914	1.08826
-0.0277	0.918974	0.832434
-0.0276	0.92665	0.919225
-0.0275	0.937251	0.93211
-0.0274	0.972054	0.882444
-0.0273	1.01175	0.943204
-0.0272	1.06261	0.781861
-0.0271	1.10251	0.840008
-0.027	1.12544	0.974832
-0.0269	1.15395	1.06379
-0.0268	1.17054	1.10621
-0.0267	1.18629	1.34904
-0.0266	1.19848	1.44209
-0.0265	1.20867	1.72221
-0.0264	1.23565	1.66
-0.0263	1.26272	1.43209
-0.0262	1.28819	1.2601
-0.0261	1.30489	1.16816
-0.026	1.31734	1.16825
-0.0259	1.30959	1.06535
-0.0258	1.28172	1.09609
-0.0257	1.23213	1.18653
-0.0256	1.20202	1.24608
-0.0255	1.19289	1.35693
-0.0254	1.19867	1.31428
-0.0253	1.20298	1.29286
-0.0252	1.21564	1.23287
-0.0251	1.22881	1.02401
-0.025	1.23817	0.97834
-0.0249	1.2326	1.20842
-0.0248	1.2125	1.29508
-0.0247	1.1827	1.34683
-0.0246	1.16329	1.23283
-0.0245	1.14651	1.35805
-0.0244	1.1376	1.26294
-0.0243	1.15403	1.23651
-0.0242	1.1755	1.10301
-0.0241	1.16894	0.944598
-0.024	1.16219	0.909942
-0.0239	1.16288	1.02301
-0.0238	1.1661	1.04128
-0.0237	1.15449	1.09908
-0.0236	1.16184	1.27053
-0.0235	1.17479	1.30031
-0.0234	1.20316	1.11013
-0.0233	1.2411	1.19379
-0.0232	1.27666	1.35723
-0.0231	1.31194	1.28107
-0.023	1.34594	1.18387
-0.0229	1.36714	1.37326
-0.0228	1.37173	1.43067
-0.0227	1.37478	1.52867
-0.0226	1.37102	1.51365
-0.0225	1.36245	1.44333
-0.0224	1.34411	1.55227
-0.0223	1.32995	1.55118
-0.0222	1.29344	1.41715
-0.0221	1.22408	1.33932
-0.022	1.15354	1.34619
-0.0219	1.08008	1.05367
-0.0218	1.01879	1.06519
-0.0217	0.970207	1.08221
-0.0216	0.909372	1.0686
-0.0215	0.848464	0.636193
-0.0214	0.786861	0.33289
-0.0213	0.726611	0.372635
-0.0212	0.657076	0.426687
-0.0211	0.611343	0.594333
-0.021	0.582845	0.71459
-0.0209	0.571114	0.639749
-0.0208	0.563292	0.637555
-0.0207	0.570345	0.493114
-0.0206	0.592259	0.435571
-0.0205	0.610844	0.303161
-0.0204	0.638346	0.367663
-0.0203	0.654741	0.637715
-0.0202	0.661311	0.906255
-0.0201	0.661705	0.951272
-0.02	0.657954	0.741992
-0.0199	0.653936	0.661597
-0.0198	0.656468	0.6514
-0.0197	0.664673	0.839224
-0.0196	0.677941	0.840259
-0.0195	0.67143	0.813133
-0.0194	0.6645	0.64566
-0.0193	0.656344	0.581288
-0.0192	0.659203	0.432845
-0.0191	0.674419	0.473552
-0.019	0.683051	0.426235
-0.0189	0.665987	0.566685
-0.0188	0.657896	0.54006
-0.0187	0.639636	0.80229
-0.0186	0.633368	0.828946
-0.0185	0.631273	0.784875
-0.0184	0.632126	0.889825
-0.0183	0.640942	0.780883
-0.0182	0.669159	0.583265
-0.0181	0.690999	0.718891
-0.018	0.704094	0.539245
-0.0179	0.688591	0.55163
-0.0178	0.685032	0.54987
-0.0177	0.688666	0.445633
-0.0176	0.682812	0.6058
-0.0175	0.679791	0.849487
-0.0174	0.683458	0.89428
-0.0173	0.677813	0.736487
-0.0172	0.679181	0.569752
-0.0171	0.68787	0.775552
-0.017	0.694508	0.839384
-0.0169	0.710243	0.802026
-0.0168	0.728613	0.735568
-0.0167	0.740186	0.638271
-0.0166	0.734475	0.634211
-0.0165	0.725405	0.559765
-0.0164	0.728366	0.681959
-0.0163	0.719122	0.649444
-0.0162	0.722955	0.681666
-0.0161	0.743433	0.881344
-0.016	0.751509	1.02309
-0.0159	0.763206	0.808603
-0.0158	0.766061	0.600438
-0.0157	0.753943	0.614173
-0.0156	0.729821	0.636884
-0.0155	0.717154	0.896881
-0.0154	0.712535	1.1092
-0.0153	0.701074	0.856706
-0.0152	0.681496	0.813735
-0.0151	0.673193	0.677025
-0.015	0.683772	0.378004
-0.0149	0.70755	0.320123
-0.0148	0.728297	0.459436
-0.0147	0.728923	0.612385
-0.0146	0.717707	0.709433
-0.0145	0.722626	0.729412
-0.0144	0.730517	0.684061
-0.0143	0.744462	0.759116
-0.0142	0.784683	0.970849
-0.0141	0.830181	0.948096
-0.014	0.875774	0.906268
-0.0139	0.9088	0.940961
-0.0138	0.925734	0.930479
-0.0137	0.946853	0.93211
-0.0136	0.966801	0.886191
-0.0135	0.996718	0.981325
-0.0134	1.01085	1.00259
-0.0133	1.0249	1.14333
-0.0132	1.03559	1.10778
-0.0131	1.04171	0.963437
-0.013	1.04415	1.0462
-0.0129	1.04594	0.983278
-0.0128	1.04884	1.20786
-0.0127	1.03527	1.18291
-0.0126	1.02915	1.15881
-0.0125	1.01221	1.0666
-0.0124	0.981434	1.03272
-0.0123	0.961554	0.967024
-0.0122	0.934725	0.958963
-0.0121	0.902861	0.929686
-0.012	0.854601	0.777875
-0.0119	0.815173	0.910702
-0.0118	0.790143	0.889302
-0.0117	0.768543	0.64613
-0.0116	0.750752	0.665232
-0.0115	0.733391	0.643764
-0.0114	0.720945	0.505322
-0.0113	0.716226	0.483966
-0.0112	0.722018	0.591482
-0.0111	0.705852	0.783367
-0.011	0.695656	0.742602
-0.0109	0.696619	0.765864
-0.0108	0.694648	0.706605
-0.0107	0.700805	0.772274
-0.0106	0.730696	0.858899
-0.0105	0.767628	0.864754
-0.0104	0.78825	0.668219
-0.0103	0.80171	0.736363
-0.0102	0.814187	0.660566
-0.0101	0.820916	0.635671
-0.01	0.84376	0.73613
-0.0099	0.865581	0.953684
-0.0098	0.857112	1.03794
-0.0097	0.824094	0.900813
-0.0096	0.791304	0.985271
-0.0095	0.750797	0.929751
-0.0094	0.71576	0.8668
-0.0093	0.685065	1.04926
-0.0092	0.656443	1.09959
-0.0091	0.609656	0.731866
-0.009	0.571515	0.369482
-0.0089	0.548252	0.176376
-0.0088	0.510995	0.128759
-0.0087	0.483299	0.135009
-0.0086	0.452539	0.175245
-0.0085	0.403693	0.30679
-0.0084	0.355548	0.25189
-0.0083	0.342229	0.465818
-0.0082	0.354315	0.551867
-0.0081	0.377602	0.426417
-0.008	0.409692	0.514308
-0.0079	0.446883	0.405403
-0.0078	0.485263	0.31658
-0.0077	0.51615	0.377404
-0.0076	0.540058	0.532084
-0.0075	0.543096	0.550776
-0.0074	0.5386	0.525678
-0.0073	0.55791	0.610118
-0.0072	0.564909	0.692865
-0.0071	0.58051	0.750955
-0.007	0.605332	0.770093
-0.0069	0.631886	0.610498
-0.0068	0.646921	0.511401
-0.0067	0.654234	0.484429
-0.0066	0.666076	0.716054
-0.0065	0.66374	0.619293
-0.0064	0.662795	0.639416
-0.0063	0.656711	0.68891
-0.0062	0.652292	0.775719
-0.0061	0.657245	0.757609
-0.006	0.659282	0.660478
-0.0059	0.66588	0.703306
-0.0058	0.652102	0.575073
-0.0057	0.653246	0.678696
-0.0056	0.657184	0.659692
-0.0055	0.653622	0.703802
-0.0054	0.640433	0.684799
-0.0053	0.618443	0.541945
-0.0052	0.597188	0.583405
-0.0051	0.574331	0.509388
-0.005	0.566803	0.636449
-0.0049	0.562015	0.698484
-0.0048	0.563577	0.635479
-0.0047	0.57189	0.577889
-0.0046	0.572225	0.427763
-0.0045	0.587951	0.341651
-0.0044	0.592629	0.360443
-0.0043	0.601804	0.462161
-0.0042	0.599021	0.606869
-0.0041	0.591428	0.683128
-0.004	0.595616	0.828495
-0.0039	0.613878	0.689831
-0.0038	0.646629	0.777827
-0.0037	0.68811	0.653586
-0.0036	0.711944	0.647001
-0.0035	0.722316	0.594708
-0.0034	0.734177	0.584587
-0.0033	0.739423	0.698297
-0.0032	0.741999	0.851818
-0.0031	0.762474	0.91904
-0.003	0.779297	0.963853
-0.0029	0.797809	0.717959
-0.0028	0.804838	0.617748
-0.0027	0.811515	0.784784
-0.0026	0.809627	0.761806
-0.0025	0.805201	0.867143
-0.0024	0.778103	0.99696
-0.0023	0.74028	1.03016
-0.0022	0.697242	0.931266
-0.0021	0.674001	0.752429
-0.002	0.664659	0.694873
-0.0019	0.643579	0.556258
-0.0018	0.633241	0.631906
-0.0017	0.618504	0.445358
-0.0016	0.609484	0.351687
-0.0015	0.604368	0.318282
-0.0014	0.595554	0.369354
-0.0013	0.59387	0.477611
-0.0012	0.587597	0.468584
-0.0011	0.580721	0.606736
-0.001	0.579671	0.646095
-0.0009	0.592223	0.861658
-0.0008	0.619766	0.953422
-0.0007	0.651694	0.799053
-0.0006	0.682814	0.727172
-0.0005	0.697145	0.600774
-0.0004	0.720061	0.453127
-0.0003	0.726463	0.616152
-0.0002	0.724614	0.633634
-0.0001	0.705772	0.764829
-1.09912e-14	0.685634	0.797213
0.0001	0.671749	0.836152
0.0002	0.657426	0.692571
0.0003	0.658268	0.812329
0.0004	0.676916	0.702761
0.0005	0.687053	0.618356
0.0006	0.697166	0.579032
0.0007	0.693743	0.651354
0.0008	0.686802	0.590784
0.0009	0.665827	0.512324
0.001	0.64838	0.613398
0.0011	0.628593	0.732851
0.0012	0.622809	0.768205
0.0013	0.621076	0.785334
0.0014	0.626243	0.713485
0.0015	0.637134	0.693093
0.0016	0.661863	0.521529
0.0017	0.694079	0.43086
0.0018	0.703634	0.515532
0.0019	0.698948	0.615999
0.002	0.681858	0.592363
0.0021	0.67232	0.656534
0.0022	0.671516	0.814715
0.0023	0.674222	0.961725
0.0024	0.706448	0.99557
0.0025	0.740191	0.756718
0.0026	0.76877	0.662557
0.0027	0.806646	0.511862
0.0028	0.84882	0.64226
0.0029	0.880718	0.701421
0.003	0.901897	0.733689
0.0031	0.912715	1.00491
0.0032	0.923084	0.937001
0.0033	0.964612	0.944224
0.0034	1.01131	1.18414
0.0035	1.0488	1.22498
0.0036	1.06459	1.13499
0.0037	1.074	1.13241
0.0038	1.07655	1.12399
0.0039	1.06196	1.15111
0.004	1.05555	1.37964
0.0041	1.04974	1.363
0.0042	1.02644	1.07425
0.0043	1.00203	0.879094
0.0044	0.983123	0.842587
0.0045	0.95683	0.771945
0.0046	0.925299	0.786092
0.0047	0.903608	0.840858
0.0048	0.886023	0.856998
0.0049	0.862835	0.834636
0.005	0.852892	0.858791
0.0051	0.853538	0.851447
0.0052	0.84815	0.738011
0.0053	0.844495	0.651041
0.0054	0.838553	0.825733
0.0055	0.830319	1.11587
0.0056	0.824152	1.01517
0.0057	0.813065	0.925103
0.0058	0.802996	0.888798
0.0059	0.783687	0.761765
0.006	0.779335	0.717112
0.0061	0.788572	0.696969
0.0062	0.791641	0.717347
0.0063	0.78523	0.764487
0.0064	0.780344	0.668332
0.0065	0.7706	0.707765
0.0066	0.760149	0.561803
0.0067	0.757893	0.672736
0.0068	0.755411	0.789594
0.0069	0.75159	0.871761
0.007	0.744347	1.01971
0.0071	0.731829	0.941885
0.0072	0.721657	0.778944
0.0073	0.71541	0.73202
0.0074	0.726592	0.727933
0.0075	0.730195	0.679882
0.0076	0.730798	0.639647
0.0077	0.716569	0.608709
0.0078	0.699008	0.576713
0.0079	0.690238	0.51576
0.008	0.694835	0.614052
0.0081	0.70579	0.729535
0.0082	0.7165	0.726789
0.0083	0.733217	0.798629
0.0084	0.753084	0.658325
0.0085	0.778866	0.756299
0.0086	0.808931	0.810331
0.0087	0.845398	0.847896
0.0088	0.870499	0.896356
0.0089	0.884766	0.888582
0.009	0.906512	0.930632
0.0091	0.911843	0.937653
0.0092	0.923805	0.995445
0.0093	0.930394	1.02768
0.0094	0.929895	1.06276
0.0095	0.921365	0.99058
0.0096	0.919268	0.943528
0.0097	0.917206	1.05298
0.0098	0.919387	0.878592
0.0099	0.930366	0.837757
0.01	0.943783	0.855135
0.0101	0.9471	0.802852
0.0102	0.951461	0.71994
0.0103	0.947041	0.8649
0.0104	0.941611	0.857659
0.0105	0.91814	0.963342
0.0106	0.908087	1.10234
0.0107	0.891591	1.1967
0.0108	0.866748	1.07744
0.0109	0.852416	1.12817
0.011	0.865957	0.924287
0.0111	0.87809	0.862078
0.0112	0.893299	0.700905
0.0113	0.898518	0.727804
0.0114	0.904291	0.590313
0.0115	0.904395	0.482498
0.0116	0.916276	0.587868
0.0117	0.921623	0.923053
0.0118	0.94906	1.04689
0.0119	0.984743	1.08579
0.012	1.01354	1.04163
0.0121	1.02839	1.18894
0.0122	1.03802	1.19826
0.0123	1.04863	1.25566
0.0124	1.05	1.20837
0.0125	1.03354	1.33584
0.0126	1.0105	1.39733
0.0127	0.990436	1.13283
0.0128	0.97013	0.950643
0.0129	0.951276	0.734655
0.013	0.935702	0.641753
0.0131	0.914065	0.608383
0.0132	0.896867	0.676056
0.0133	0.875681	0.70134
0.0134	0.853848	0.784862
0.0135	0.85169	0.737031
0.0136	0.843699	0.906135
0.0137	0.841919	0.964649
0.0138	0.859026	0.931092
0.0139	0.881528	0.9504
0.014	0.899417	1.01805
0.0141	0.921988	1.06984
0.0142	0.92549	1.10046
0.0143	0.928474	0.830789
0.0144	0.924201	0.707954
0.0145	0.907918	0.898348
0.0146	0.890079	0.945918
0.0147	0.866845	0.944397
0.0148	0.834344	1.0399
0.0149	0.801002	0.837396
0.015	0.771505	0.781782
0.0151	0.768563	0.842042
0.0152	0.771324	0.720403
0.0153	0.769362	0.663518
0.0154	0.76702	0.601882
0.0155	0.765375	0.530538
0.0156	0.751765	0.56971
0.0157	0.748102	0.658003
0.0158	0.746804	0.786657
0.0159	0.74948	0.749368
0.016	0.762932	0.868921
0.0161	0.774977	0.910789
0.0162	0.801006	0.919722
0.0163	0.83349	0.835735
0.0164	0.86792	0.782462
0.0165	0.897882	0.762306
0.0166	0.919777	0.882185
0.0167	0.934253	0.922189
0.0168	0.936624	0.844192
0.0169	0.938769	0.992316
0.017	0.930946	1.01779
0.0171	0.930128	1.08616
0.0172	0.929988	1.10743
0.0173	0.925771	1.11509
0.0174	0.921983	0.966506
0.0175	0.918613	0.904474
0.0176	0.908729	0.942971
0.0177	0.872203	0.802376
0.0178	0.831336	0.823459
0.0179	0.781714	0.780369
0.018	0.732249	0.699058
0.0181	0.695157	0.825362
0.0182	0.660287	0.871643
0.0183	0.636798	0.69592
0.0184	0.600616	0.444424
0.0185	0.573225	0.404801
0.0186	0.540534	0.341829
0.0187	0.504928	0.365455
0.0188	0.479154	0.558703
0.0189	0.4606	0.443454
0.019	0.444388	0.552141
0.0191	0.435854	0.400252
0.0192	0.43581	0.391509
0.0193	0.445288	0.333086
0.0194	0.471256	0.24628
0.0195	0.501679	0.312457
0.0196	0.515135	0.547052
0.0197	0.534867	0.628456
0.0198	0.562945	0.567906
0.0199	0.611485	0.443773
0.02	0.652842	0.54696
0.0201	0.688053	0.731363
0.0202	0.731806	0.821795
0.0203	0.772298	0.760541
0.0204	0.789533	0.739435
0.0205	0.795394	0.973313
0.0206	0.814895	1.12834
0.0207	0.838056	1.01188
0.0208	0.867316	0.861245
0.0209	0.890435	0.902578
0.021	0.894034	0.919842
0.0211	0.894437	0.805571
0.0212	0.895898	0.716363
0.0213	0.883524	0.860426
0.0214	0.860063	0.791183
0.0215	0.850243	0.985872
0.0216	0.851877	1.07814
0.0217	0.838133	0.875775
0.0218	0.831302	0.766589
0.0219	0.827187	0.761351
0.022	0.822191	0.787711
0.0221	0.818718	0.776423
0.0222	0.82271	0.86458
0.0223	0.808263	0.885744
0.0224	0.792116	0.696425
0.0225	0.800942	0.817375
0.0226	0.817859	0.74385
0.0227	0.837513	0.641425
0.0228	0.854175	0.808319
0.0229	0.872265	0.85107
0.023	0.866594	0.769167
0.0231	0.846669	0.835943
0.0232	0.835088	1.00815
0.0233	0.811138	1.02035
0.0234	0.794528	1.05616
0.0235	0.78856	1.03764
0.0236	0.778714	1.04777
0.0237	0.765994	0.779525
0.0238	0.756008	0.586867
0.0239	0.744202	0.522705
0.024	0.72297	0.458134
0.0241	0.683223	0.494698
0.0242	0.632247	0.551893
0.0243	0.572495	0.660634
0.0244	0.502631	0.66027
0.0245	0.460752	0.619378
0.0246	0.432438	0.658856
0.0247	0.405024	0.689674
0.0248	0.396588	0.424146
0.0249	0.382521	0.291509
0.025	0.366253	0.141369
0.0251	0.340602	-0.000186075
0.0252	0.309122	0.151329
0.0253	0.287086	0.162155
0.0254	0.252107	0.111494
0.0255	0.201547	0.331593
0.0256	0.168366	0.2837
0.0257	0.15452	0.307877
0.0258	0.156116	0.275862
0.0259	0.177983	0.18808
0.026	0.194247	0.288827
0.0261	0.208204	0.134182
0.0262	0.212178	-0.0687374
0.0263	0.19772	-0.0735713
0.0264	0.180178	0.0838178
0.0265	0.163128	0.165312
0.0266	0.156542	0.327816
0.0267	0.157189	0.395295
0.0268	0.15422	0.371504
0.0269	0.160197	0.171111
0.027	0.191462	0.114724
0.0271	0.231051	0.0205698
0.0272	0.263424	0.0521243
0.0273	0.300873	0.177074
0.0274	0.319082	0.197786
0.0275	0.326617	0.244286
0.0276	0.324818	0.22384
0.0277	0.331004	0.400246
0.0278	0.337568	0.520253
0.0279	0.365483	0.569426
0.028	0.400641	0.727042
0.0281	0.427544	0.600946
0.0282	0.451091	0.508328
0.0283	0.464905	0.344518
0.0284	0.480283	0.263904
0.0285	0.482519	0.213172
0.0286	0.487588	0.439306
0.0287	0.48859	0.579491
0.0288	0.470823	0.580612
0.0289	0.452516	0.550991
0.029	0.438288	0.451507
0.0291	0.422318	0.45451
0.0292	0.414775	0.433775
0.0293	0.426513	0.596295
0.0294	0.421765	0.584447
0.0295	0.402708	0.460539
0.0296	0.382567	0.326352
0.0297	0.362795	0.294908
0.0298	0.356227	0.10496
0.0299	0.353336	0.150753
0.03	0.334198	0.38925
0.0301	0.314189	0.368078
0.0302	0.297936	0.293645
0.0303	0.280456	0.278496
0.0304	0.273164	0.254404
0.0305	0.274603	0.352989
0.0306	0.277167	0.411145
0.0307	0.281955	0.146709
0.0308	0.280235	0.296153
0.0309	0.277328	0.340654
0.031	0.254933	0.198342
0.0311	0.227854	0.216974
0.0312	0.211046	0.316489
0.0313	0.188228	0.143427
0.0314	0.161624	0.222567
0.0315	0.153362	0.363452
0.0316	0.140163	0.324468
0.0317	0.123178	-0.0422763
0.0318	0.105284	-0.127692
0.0319	0.0951556	0.00228977
0.032	0.0763789	0.0107105
0.0321	0.0779116	0.0120984
0.0322	0.0883734	0.0227801
0.0323	0.0853396	0.0981543
0.0324	0.0822196	0.0858923
0.0325	0.101968	-0.0700804
0.0326	0.142458	0.0650543
0.0327	0.179757	0.0348378
0.0328	0.207927	0.166418
0.0329	0.236161	0.379494
0.033	0.256459	0.317945
0.0331	0.259504	0.277668
0.0332	0.267216	0.253943
0.0333	0.283665	0.479659
0.0334	0.295074	0.56178
0.0335	0.308097	0.433261
0.0336	0.308483	0.4356
0.0337	0.298605	0.327252
0.0338	0.307375	0.14383
0.0339	0.326262	0.201569
0.034	0.348534	0.176659
0.0341	0.34198	0.236193
0.0342	0.322221	0.230181
0.0343	0.317108	0.172204
0.0344	0.314157	0.231328
0.0345	0.316694	0.449492
0.0346	0.322215	0.56098
0.0347	0.321322	0.588023
0.0348	0.315937	0.38135
0.0349	0.305229	0.265392
0.035	0.298518	0.356565
0.0351	0.309568	0.391341
0.0352	0.315535	0.365306
0.0353	0.299375	0.226648
0.0354	0.263545	0.188175
0.0355	0.225201	0.0958768
0.0356	0.210128	0.0755765
0.0357	0.215625	0.129515
0.0358	0.222796	0.33796
0.0359	0.218756	0.320828
0.036	0.215207	0.207097
0.0361	0.211433	0.0235287
0.0362	0.20338	0.0128557
0.0363	0.194141	0.155253
0.0364	0.18508	0.347848
0.0365	0.167034	0.464137
0.0366	0.12852	0.330743
0.0367	0.0830753	0.312061
0.0368	0.0524796	0.170035
0.0369	0.0378741	0.0673868
0.037	0.0273326	-0.0427157
0.0371	0.00410898	-0.0603263
0.0372	-0.0305748	-0.141177
0.0373	-0.0663768	-0.23975
0.0374	-0.0981816	-0.360846
0.0375	-0.14276	-0.251839
0.0376	-0.188357	-0.195554
0.0377	-0.236327	-0.145268
0.0378	-0.282373	-0.193101
0.0379	-0.309054	-0.172408
0.038	-0.314369	-0.0728938
0.0381	-0.315119	-0.146328
0.0382	-0.329269	-0.356614
0.0383	-0.360373	-0.513926
0.0384	-0.402094	-0.652164
0.0385	-0.446955	-0.733394
0.0386	-0.484425	-0.460541
0.0387	-0.526047	-0.220914
0.0388	-0.558481	-0.250998
0.0389	-0.579361	-0.573092
0.039	-0.582056	-0.7184
0.0391	-0.564166	-0.821369
0.0392	-0.542886	-0.818177
0.0393	-0.517403	-0.755149
0.0394	-0.508493	-0.796739
0.0395	-0.513202	-0.559409
0.0396	-0.523968	-0.459528
0.0397	-0.509558	-0.397038
0.0398	-0.485263	-0.245574
0.0399	-0.461438	-0.332968
0.04	-0.427925	-0.351147
0.0401	-0.386809	-0.326888
0.0402	-0.337794	-0.291555
0.0403	-0.295077	-0.412492
0.0404	-0.243741	-0.356943
0.0405	-0.206133	-0.35397
0.0406	-0.186732	-0.46399
0.0407	-0.169339	-0.315479
0.0408	-0.150865	-0.138419
0.0409	-0.136132	-0.061515
0.041	-0.12619	0.0813483
0.0411	-0.110188	0.310522
0.0412	-0.0963176	0.167071
0.0413	-0.0771389	0.0454415
0.0414	-0.0378189	-0.0720776
0.0415	-0.0139962	-0.0740345
0.0416	-0.0191586	-0.105892
0.0417	-0.0340759	-0.142415
0.0418	-0.0485025	-0.172469
0.0419	-0.070465	-0.148886
0.042	-0.0900562	-0.0662902
0.0421	-0.102136	0.12581
0.0422	-0.116756	0.0418611
0.0423	-0.12752	-0.215855
0.0424	-0.131256	-0.285274
0.0425	-0.136756	-0.135051
0.0426	-0.144265	-0.018915
0.0427	-0.14585	-0.126796
0.0428	-0.16927	-0.135753
0.0429	-0.204732	-0.291381
0.043	-0.222483	-0.235501
0.0431	-0.215212	-0.161919
0.0432	-0.196047	-0.224926
0.0433	-0.186432	-0.285102
0.0434	-0.172101	-0.172662
0.0435	-0.139603	-0.417593
0.0436	-0.101336	-0.406117
0.0437	-0.0620416	-0.224399
0.0438	-0.0312885	-0.106796
0.0439	0.00394029	0.00219981
0.044	0.0619943	0.00918522
0.0441	0.122929	0.196049
0.0442	0.172454	0.360666
0.0443	0.225129	0.438261
0.0444	0.279482	0.29803
0.0445	0.3255	0.225795
0.0446	0.35939	0.366514
0.0447	0.384777	0.645883
0.0448	0.40996	0.628921
0.0449	0.426977	0.57021
0.045	0.431796	0.372531
0.0451	0.425917	0.409182
0.0452	0.428024	0.465864
0.0453	0.446003	0.401554
0.0454	0.452916	0.383014
0.0455	0.44823	0.386927
0.0456	0.446827	0.451297
0.0457	0.445346	0.432962
0.0458	0.466785	0.350076
0.0459	0.492826	0.329625
0.046	0.517335	0.495479
0.0461	0.528304	0.470218
0.0462	0.532246	0.575594
0.0463	0.538157	0.607874
0.0464	0.539927	0.547988
0.0465	0.537333	0.69412
0.0466	0.536154	0.799794
0.0467	0.548207	0.833495
0.0468	0.554233	0.566092
0.0469	0.573101	0.442149
0.047	0.583419	0.475585
0.0471	0.592775	0.477856
0.0472	0.608159	0.394051
0.0473	0.624899	0.332395
0.0474	0.628766	0.510416
0.0475	0.620425	0.585861
0.0476	0.637044	0.753242
0.0477	0.672046	0.730359
0.0478	0.707635	0.748217
0.0479	0.745538	0.778748
0.048	0.768959	0.945223
0.0481	0.790029	0.857806
0.0482	0.791275	0.708375
0.0483	0.79166	0.815384
0.0484	0.787567	0.967167
0.0485	0.781307	1.00943
0.0486	0.779113	1.04639
0.0487	0.766115	0.745375
0.0488	0.728245	0.648442
0.0489	0.692612	0.529108
0.049	0.68341	0.591634
0.0491	0.670342	0.691847
0.0492	0.643853	0.636451
0.0493	0.601591	0.715312
0.0494	0.555796	0.583778
0.0495	0.537516	0.377178
0.0496	0.529171	0.323308
0.0497	0.529665	0.570348
0.0498	0.52398	0.61936
0.0499	0.519619	0.56983
0.05	0.522783	0.3755
0.0501	0.519302	0.359469
0.0502	0.517708	0.471183
0.0503	0.52916	0.523254
0.0504	0.545159	0.536528
0.0505	0.535201	0.50636
0.0506	0.521798	0.626428
0.0507	0.512656	0.683912
0.0508	0.528326	0.663102
0.0509	0.557664	0.55986
0.051	0.561789	0.548954
0.0511	0.563257	0.563294
0.0512	0.575914	0.420982
0.0513	0.582174	0.418309
0.0514	0.580102	0.432703
0.0515	0.590423	0.610561
0.0516	0.610477	0.799539
0.0517	0.636847	0.533048
0.0518	0.657962	0.545271
0.0519	0.667101	0.726388
0.052	0.689656	0.600267
0.0521	0.701996	0.595341
0.0522	0.715152	0.838732
0.0523	0.731635	0.963906
0.0524	0.733144	0.955415
0.0525	0.747763	0.865679
0.0526	0.775738	0.700372
0.0527	0.785543	0.75931
0.0528	0.789631	0.603411
0.0529	0.798871	0.630047
0.053	0.777158	0.857802
0.0531	0.74728	0.822178
0.0532	0.722092	0.752326
0.0533	0.709669	0.964901
0.0534	0.707162	0.873454
0.0535	0.688334	0.661587
0.0536	0.685692	0.733946
0.0537	0.685814	0.513042
0.0538	0.674506	0.51573
0.0539	0.657715	0.577598
0.054	0.640075	0.679332
0.0541	0.605595	0.662759
0.0542	0.578913	0.47689
0.0543	0.563316	0.563792
0.0544	0.529617	0.631879
0.0545	0.527401	0.688183
0.0546	0.516766	0.57031
0.0547	0.495842	0.487726
0.0548	0.478552	0.447694
0.0549	0.446295	0.473229
0.055	0.416405	0.42763
0.0551	0.390366	0.228463
0.0552	0.361237	0.479792
0.0553	0.329368	0.356213
0.0554	0.310974	0.263744
0.0555	0.293429	0.419972
0.0556	0.287056	0.178909
0.0557	0.281829	0.028536
0.0558	0.273642	0.173214
0.0559	0.280178	0.194939
0.056	0.255973	0.210154
0.0561	0.240222	0.294388
0.0562	0.235524	0.224562
0.0563	0.217861	0.352087
0.0564	0.22036	0.394838
0.0565	0.2235	0.304813
0.0566	0.214297	0.326508
0.0567	0.195131	0.116712
0.0568	0.176686	0.119958
0.0569	0.143952	0.193268
0.057	0.114487	0.155034
0.0571	0.0822268	0.216396
0.0572	0.0366673	0.0756354
0.0573	-0.0156645	0.0351679
0.0574	-0.0704582	-0.0925499
0.0575	-0.115556	-0.0665215
0.0576	-0.151827	-0.196633
0.0577	-0.193372	-0.217406
0.0578	-0.243842	-0.131817
0.0579	-0.309404	-0.288555
0.058	-0.376399	-0.480163
0.0581	-0.440696	-0.495397
0.0582	-0.500828	-0.559762
0.0583	-0.55195	-0.424105
0.0584	-0.595456	-0.429902
0.0585	-0.629605	-0.602016
0.0586	-0.658108	-0.767041
0.0587	-0.665624	-0.929291
0.0588	-0.657022	-0.92928
0.0589	-0.643175	-0.994531
0.059	-0.622157	-0.833348
0.0591	-0.62006	-0.849223
0.0592	-0.635493	-0.729636
0.0593	-0.641898	-0.559373
0.0594	-0.621071	-0.401296
0.0595	-0.585078	-0.351133
0.0596	-0.550927	-0.287687
0.0597	-0.516248	-0.244498
0.0598	-0.509203	-0.39264
0.0599	-0.492679	-0.661409
0.06	-0.478599	-0.698091
0.0601	-0.466877	-0.454635
0.0602	-0.456613	-0.389396
0.0603	-0.444553	-0.417012
0.0604	-0.426074	-0.474351
0.0605	-0.406437	-0.727665
0.0606	-0.366001	-0.601359
0.0607	-0.30154	-0.518438
0.0608	-0.23131	-0.383541
0.0609	-0.178649	-0.247347
0.061	-0.137154	-0.170221
0.0611	-0.108212	-0.0105131
0.0612	-0.0811545	0.0500577
0.0613	-0.0384209	0.213912
0.0614	-0.00767392	0.305494
0.0615	0.0193112	0.355367
0.0616	0.0414512	0.335274
0.0617	0.0493407	0.233026
0.0618	0.0536262	0.0171214
0.0619	0.0461274	-0.0684847
0.062	0.0554564	-0.086662
0.0621	0.060301	-0.140154
0.0622	0.0607184	-0.113661
0.0623	0.0523782	-0.0514414
0.0624	0.0401707	-0.129004
0.0625	0.0225009	-0.10594
0.0626	0.0112253	-0.122995
0.0627	-0.00191963	0.189992
0.0628	-0.0138786	0.286581
0.0629	-0.0239197	0.311756
0.063	-0.0302188	0.230263
0.0631	-0.0443794	0.152161
0.0632	-0.0549106	-0.0320201
0.0633	-0.0537109	-0.152013
0.0634	-0.0528938	-0.265659
0.0635	-0.0843697	-0.266047
0.0636	-0.139209	-0.290771
0.0637	-0.189118	-0.208147
0.0638	-0.233673	-0.263851
0.0639	-0.26495	-0.286972
0.064	-0.272295	-0.0879428
0.0641	-0.269173	-0.110739
0.0642	-0.264336	-0.282147
0.0643	-0.261888	-0.536015
0.0644	-0.249951	-0.436874
0.0645	-0.244129	-0.438055
0.0646	-0.231552	-0.317003
0.0647	-0.214598	-0.142193
0.0648	-0.218941	-0.105174
0.0649	-0.240053	-0.193105
0.065	-0.256363	-0.229327
0.0651	-0.252893	-0.111717
0.0652	-0.242279	-0.120816
0.0653	-0.227131	-0.0752079
0.0654	-0.212721	-0.0326473
0.0655	-0.215541	-0.1531
0.0656	-0.220086	-0.427415
0.0657	-0.214429	-0.526799
0.0658	-0.220175	-0.483956
0.0659	-0.232323	-0.277673
0.066	-0.232652	-0.210837
0.0661	-0.233446	-0.100846
0.0662	-0.230413	-0.184498
0.0663	-0.217589	-0.173352
0.0664	-0.189629	-0.108249
0.0665	-0.154282	-0.315513
0.0666	-0.120209	-0.293933
0.0667	-0.0971123	-0.125748
0.0668	-0.0690659	-0.0871236
0.0669	-0.049211	0.0128527
0.067	-0.0289837	0.0392532
0.0671	-0.0148987	-0.00801828
0.0672	-0.0030295	0.00341513
0.0673	0.0233594	0.0271379
0.0674	0.0549183	0.0687735
0.0675	0.0705835	0.209859
0.0676	0.0855541	0.196977
0.0677	0.0950045	0.118913
0.0678	0.107906	0.0379233
0.0679	0.130277	0.0697891
0.068	0.163174	0.0803205
0.0681	0.193576	0.17945
0.0682	0.218169	0.109231
0.0683	0.243417	0.137436
0.0684	0.267197	0.154609
0.0685	0.307611	0.232778
0.0686	0.338946	0.327547
0.0687	0.367373	0.496875
0.0688	0.395039	0.483159
0.0689	0.415248	0.437673
0.069	0.43721	0.588584
0.0691	0.441803	0.553663
0.0692	0.438265	0.725128
0.0693	0.444234	0.50795
0.0694	0.447901	0.496191
0.0695	0.424513	0.49531
0.0696	0.392442	0.482583
0.0697	0.37022	0.438662
0.0698	0.344769	0.206329
0.0699	0.310505	0.101539
0.07	0.253477	0.322319
0.0701	0.213533	0.382555
0.0702	0.168851	0.146045
0.0703	0.134249	0.00209059
0.0704	0.111899	0.104356
0.0705	0.0920165	0.206812
0.0706	0.0849584	0.0396995
0.0707	0.0979173	-0.130287
0.0708	0.088286	-0.0912052
0.0709	0.0609654	-0.174049
0.071	0.0445717	-0.023721
0.0711	0.0458955	0.147344
0.0712	0.0492133	0.140422
0.0713	0.0298038	0.100456
0.0714	0.013651	0.295923
0.0715	-0.00287649	0.17785
0.0716	-0.0282337	-0.0272544
0.0717	-0.0462746	-0.0998603
0.0718	-0.0696409	0.0219483
0.0719	-0.0943046	0.154123
0.072	-0.123251	-0.0843307
0.0721	-0.156661	-0.202593
0.0722	-0.208909	-0.378199
0.0723	-0.254683	-0.471563
0.0724	-0.289724	-0.444663
0.0725	-0.31679	-0.374215
0.0726	-0.347166	-0.222612
0.0727	-0.395742	-0.293776
0.0728	-0.422109	-0.400689
0.0729	-0.438786	-0.487807
0.073	-0.438686	-0.508761
0.0731	-0.440857	-0.552862
0.0732	-0.461806	-0.505857
0.0733	-0.483627	-0.43369
0.0734	-0.510276	-0.574511
0.0735	-0.533077	-0.479834
0.0736	-0.547883	-0.452747
0.0737	-0.551166	-0.376707
0.0738	-0.551567	-0.50412
0.0739	-0.53981	-0.758897
0.074	-0.529936	-0.701533
0.0741	-0.514365	-0.622355
0.0742	-0.497767	-0.635779
0.0743	-0.473842	-0.622785
0.0744	-0.450876	-0.537058
0.0745	-0.438325	-0.514771
0.0746	-0.414983	-0.376506
0.0747	-0.37595	-0.357742
0.0748	-0.344964	-0.200123
0.0749	-0.322149	-0.325546
0.075	-0.28437	-0.120967
0.0751	-0.234963	-0.108252
0.0752	-0.191086	-0.188444
0.0753	-0.157568	-0.153982
0.0754	-0.131939	-0.173413
0.0755	-0.0986066	-0.236736
0.0756	-0.0847551	-0.280124
0.0757	-0.0661285	-0.0690996
0.0758	-0.0533203	0.118325
0.0759	-0.0383326	0.121095
0.076	-0.0271974	-0.0120004
0.0761	-0.0237017	0.00792108
0.0762	-0.0101366	0.142246
0.0763	0.0141964	0.0076506
0.0764	0.0297798	-0.0461471
0.0765	0.0274269	0.0711558
0.0766	0.00836677	0.116563
0.0767	-0.0165542	-0.0214156
0.0768	-0.02938	-0.101547
0.0769	-0.0346161	0.0300629
0.077	-0.0401398	0.128259
0.0771	-0.0350801	-0.0463726
0.0772	-0.0158932	-0.104392
0.0773	0.000880418	-0.167577
0.0774	0.0122105	-0.252719
0.0775	0.0210359	-0.204388
0.0776	0.0387197	-0.0706203
0.0777	0.0504696	0.0593901
0.0778	0.0514867	0.0835469
0.0779	0.0644699	0.241656
0.078	0.0800163	0.32276
0.0781	0.0928188	0.286514
0.0782	0.116947	0.110966
0.0783	0.141098	0.16371
0.0784	0.145803	0.206311
0.0785	0.144803	0.143514
0.0786	0.152717	0.148376
0.0787	0.157831	0.128803
0.0788	0.164091	0.0244599
0.0789	0.192293	0.109198
0.079	0.236442	0.157887
0.0791	0.270884	-4.5815e-05
0.0792	0.310705	0.0443939
0.0793	0.359076	0.202246
0.0794	0.411906	0.318366
0.0795	0.452628	0.416665
0.0796	0.499166	0.709539
0.0797	0.532776	0.773212
0.0798	0.552403	0.680337
0.0799	0.584334	0.803624
0.08	0.600748	0.86908
0.0801	0.600231	0.940826
0.0802	0.581963	0.739628
0.0803	0.552419	0.722527
0.0804	0.495548	0.61335
0.0805	0.432916	0.452296
0.0806	0.376089	0.478919
0.0807	0.30864	0.290607
0.0808	0.243547	0.194485
0.0809	0.181786	0.0443536
0.081	0.144251	-0.0264956
0.0811	0.114444	-0.143533
0.0812	0.107225	-0.166262
0.0813	0.11031	-0.172077
0.0814	0.118674	-0.208109
0.0815	0.13906	-0.107304
0.0816	0.157753	0.0144103
0.0817	0.169607	0.176594
0.0818	0.175078	0.275419
0.0819	0.194165	0.505072
0.082	0.218776	0.498575
0.0821	0.243535	0.604374
0.0822	0.277335	0.596405
0.0823	0.305357	0.47488
0.0824	0.317143	0.222163
0.0825	0.323451	0.0555573
0.0826	0.318488	0.142782
0.0827	0.300291	0.2029
0.0828	0.268585	0.199301
0.0829	0.231606	0.298903
0.083	0.180996	0.313021
0.0831	0.130794	0.191194
0.0832	0.0899764	0.271224
0.0833	0.0587134	0.200974
0.0834	0.0161162	0.232111
0.0835	-0.0241052	0.0229936
0.0836	-0.0578559	0.0496861
0.0837	-0.104857	-0.162747
0.0838	-0.159744	-0.27815
0.0839	-0.230397	-0.390103
0.084	-0.320582	-0.413388
0.0841	-0.398786	-0.496176
0.0842	-0.459341	-0.400422
0.0843	-0.471606	-0.306959
0.0844	-0.486584	-0.40612
0.0845	-0.484658	-0.510271
0.0846	-0.46951	-0.868608
0.0847	-0.449083	-1.08156
0.0848	-0.423529	-0.972077
0.0849	-0.384396	-0.67622
0.085	-0.339529	-0.160973
0.0851	-0.297498	-0.174989
0.0852	-0.252345	-0.133864
0.0853	-0.177909	-0.0509278
0.0854	-0.0634568	-0.083689
0.0855	0.0668741	-0.0300876
0.0856	0.18359	0.090826
0.0857	0.284121	0.272575
0.0858	0.352431	0.323519
0.0859	0.424873	0.271161
0.086	0.500943	0.606277
0.0861	0.564835	0.848175
0.0862	0.61603	0.873406
0.0863	0.656907	0.778658
0.0864	0.699694	0.831745
0.0865	0.737574	0.863684
0.0866	0.773274	0.911643
0.0867	0.819098	1.00718
0.0868	0.852827	0.907445
0.0869	0.879217	0.684243
0.087	0.914535	0.58307
0.0871	0.952819	0.732621
0.0872	1.00452	0.840782
0.0873	1.07443	0.859009
0.0874	1.13775	0.958533
0.0875	1.19282	1.1122
0.0876	1.24809	1.24403
0.0877	1.32384	1.40317
0.0878	1.42503	1.35292
0.0879	1.52546	1.60731
0.088	1.64338	1.91231
0.0881	1.76663	1.86141
0.0882	1.88108	1.83319
0.0883	1.99002	1.73651
0.0884	2.09589	1.82051
0.0885	2.195	2.101
0.0886	2.30238	2.23897
0.0887	2.40061	2.60964
0.0888	2.48289	2.7077
0.0889	2.57012	2.67528
0.089	2.65811	2.74635
0.0891	2.75187	2.83212
0.0892	2.83934	2.88973
0.0893	2.90772	2.9637
0.0894	2.95632	3.08072
0.0895	2.98358	3.14655
0.0896	3.00826	3.16987
0.0897	3.03353	3.15296
0.0898	3.04755	3.14293
0.0899	3.05298	3.13255
0.09	3.05054	3.12663
0.0901	3.02437	2.96804
0.0902	2.97966	3.01855
0.0903	2.93537	3.07795
0.0904	2.88615	3.05428
0.0905	2.82265	2.95673
0.0906	2.75396	2.91352
0.0907	2.68599	2.85304
0.0908	2.6079	2.5713
0.0909	2.53567	2.41002
0.091	2.45471	2.48221
0.0911	2.35488	2.43154
0.0912	2.25424	2.20042
0.0913	2.16763	2.11264
0.0914	2.09157	2.11298
0.0915	2.02593	1.95525
0.0916	1.97647	1.88461
0.0917	1.93987	1.80414
0.0918	1.90563	1.5805
0.0919	1.88356	1.54465
0.092	1.88896	1.65755
0.0921	1.89132	1.77265
0.0922	1.89644	1.86845
0.0923	1.91692	1.82939
0.0924	1.95054	1.86103
0.0925	2.00957	1.96863
0.0926	2.09685	2.10045
0.0927	2.18692	2.28151
0.0928	2.28004	2.14801
0.0929	2.36178	2.18974
0.093	2.44034	2.26255
0.0931	2.52636	2.38892
0.0932	2.62084	2.68952
0.0933	2.71188	2.88966
0.0934	2.79519	2.89577
0.0935	2.87192	3.05426
0.0936	2.96861	2.99881
0.0937	3.05417	3.04684
0.0938	3.12143	3.11971
0.0939	3.17647	3.27823
0.094	3.21978	3.33427
0.0941	3.25317	3.35001
0.0942	3.27242	3.43256
0.0943	3.27059	3.59824
0.0944	3.26372	3.47317
0.0945	3.26309	3.2715
0.0946	3.26116	3.21449
0.0947	3.2538	3.33924
0.0948	3.24338	3.3904
0.0949	3.23249	3.18464
0.095	3.22111	3.02669
0.0951	3.19167	2.89578
0.0952	3.174	3.03741
0.0953	3.1702	3.09079
0.0954	3.17569	3.1678
0.0955	3.16935	3.17803
0.0956	3.16235	3.18665
0.0957	3.16276	3.26174
0.0958	3.16259	3.15667
0.0959	3.16504	3.20816
0.096	3.15455	3.21455
0.0961	3.14573	3.29672
0.0962	3.13899	3.24427
0.0963	3.12896	3.28534
0.0964	3.12714	3.19076
0.0965	3.10496	3.02421
0.0966	3.08869	2.93248
0.0967	3.0696	2.88011
0.0968	3.06049	2.9585
0.0969	3.0533	3.06669
0.097	3.0533	3.02758
0.0971	3.05011	3.1593
0.0972	3.05649	2.92906
0.0973	3.06929	2.91261
0.0974	3.07997	2.92184
0.0975	3.09332	3.07791
0.0976	3.10865	3.18879
0.0977	3.12774	3.24433
0.0978	3.14418	3.23749
0.0979	3.15604	3.28651
0.098	3.18527	3.2162
0.0981	3.22051	3.09266
0.0982	3.26142	3.08039
0.0983	3.29007	3.18835
0.0984	3.31339	3.3531
0.0985	3.3349	3.2742
0.0986	3.35621	3.33713
0.0987	3.37142	3.36755
0.0988	3.38603	3.44124
0.0989	3.42003	3.53549
0.099	3.4567	3.50766
0.0991	3.48545	3.53856
0.0992	3.51498	3.56692
0.0993	3.55224	3.55712
0.0994	3.58535	3.51467
0.0995	3.60849	3.43538
[truncated: 6,003 more rows]

## Sheet: 040419142_6
Event number 6 (@ ~18sec) 040419142
Time (s)	Displ. (nm)	StepFit	DFT- sinewave fit	r.m.s. DFT_Ampl (-50nm offset for graphing)
0	17.6574	0	18.9527	-35.0285
0.0001	18.8201		17.6736	-34.8644
0.0002	17.588		16.2536	-34.7059
0.0003	12.4687		14.6753	-34.5955
0.0004	9.27564		12.9745	-34.5189
0.0005	5.68346		11.1713	-34.4749
0.0006	7.43616		9.28204	-34.4539
0.0007	11.063		7.36277	-34.4408
0.0008	5.82229		5.46894	-34.438
0.0009	8.06089		3.62021	-34.4553
0.001	9.05004		1.83325	-34.4922
0.0011	6.09994		0.119506	-34.5321
0.0012	7.48822		-1.49819	-34.5596
0.0013	5.94376		-2.99856	-34.5582
0.0014	0.824473		-4.32067	-34.5742
0.0015	0.529463		-5.45065	-34.605
0.0016	-2.61152		-6.39147	-34.6122
0.0017	-1.63973		-7.06983	-34.6964
0.0018	-2.33387		-7.47985	-34.8575
0.0019	-8.56378		-7.6541	-35.0221
0.002	-13.6137		-7.61633	-35.1354
0.0021	-14.2384		-7.37143	-35.1896
0.0022	-8.65055		-6.91655	-35.1986
0.0023	-10.1082		-6.24194	-35.1963
0.0024	-7.01932		-5.35003	-35.1974
0.0025	-2.52476		-4.22186	-35.2559
0.0026	-2.80241		-2.88591	-35.3446
0.0027	0.702998		-1.35912	-35.4587
0.0028	4.3993		0.274009	-35.5211
0.0029	4.95461		1.97536	-35.5394
0.003	2.10863		3.75399	-35.5493
0.0031	5.16285		5.56048	-35.5415
0.0032	12.3646		7.36458	-35.5317
0.0033	16.165		9.15178	-35.5344
0.0034	22.7767		10.8763	-35.5605
0.0035	23.8179		12.5464	-35.6012
0.0036	24.807		14.1323	-35.6528
0.0037	30.0478		15.6138	-35.7079
0.0038	34.2473		17	-35.7241
0.0039	30.1519		18.2465	-35.7205
0.004	28.2257		19.3027	-35.7421
0.0041	27.358		20.1851	-35.7321
0.0042	23.7138		20.8822	-35.6817
0.0043	16.3212		21.3408	-35.6715
0.0044	13.0413		21.5669	-35.6783
0.0045	6.93291		21.5621	-35.6929
0.0046	7.05439		21.3444	-35.6799
0.0047	9.90036		20.8993	-35.675
0.0048	8.99798		20.2521	-35.6441
0.0049	3.21926		19.4177	-35.5832
0.005	5.1455		18.3983	-35.5146
0.0051	2.02187		17.1969	-35.4579
0.0052	-2.52476		15.8472	-35.3938
0.0053	-3.77421		14.353	-35.3482
0.0054	-8.21671		12.7295	-35.3211
0.0055	-7.00196		11.0275	-35.2918
0.0056	-13.041		9.27234	-35.2687
0.0057	-11.7742		7.49119	-35.2525
0.0058	-6.2037		5.69175	-35.2495
0.0059	-2.17769		3.91053	-35.2545
0.006	6.62055		2.1852	-35.2749
0.0061	14.0479		0.559334	-35.3264
0.0062	8.82444		-0.964058	-35.3959
0.0063	-2.64623		-2.35786	-35.4889
0.0064	-4.12128		-3.57574	-35.6355
0.0065	3.06308		-4.6235	-35.8078
0.0066	6.49907		-5.48943	-36.0034
0.0067	5.83964		-6.16575	-36.2113
0.0068	5.23227		-6.64242	-36.4312
0.0069	7.3494		-6.91016	-36.664
0.007	3.01102		-6.98882	-36.8584
0.0071	-0.66793		-6.8596	-37.05
0.0072	-4.74601		-6.53832	-37.2132
0.0073	-1.2406		-6.02396	-37.3621
0.0074	5.82229		-5.36998	-37.4155
0.0075	4.59019		-4.53504	-37.4706
0.0076	2.75071		-3.55824	-37.4838
0.0077	10.1607		-2.43124	-37.4995
0.0078	13.3364		-1.17976	-37.5109
0.0079	17.0153		0.128973	-37.4709
0.008	20.0522		1.54765	-37.4565
0.0081	18.0739		3.06835	-37.4669
0.0082	17.935		4.64105	-37.4733
0.0083	25.7268		6.21816	-37.471
0.0084	26.0738		7.74658	-37.478
0.0085	26.2474		9.25407	-37.4985
0.0086	29.076		10.7329	-37.5126
0.0087	29.1454		12.1845	-37.4831
0.0088	23.4188		13.4913	-37.4991
0.0089	24.9285		14.6555	-37.5498
0.009	30.7766		15.7167	-37.5524
0.0091	36.2257		16.6349	-37.5303
0.0092	32.9979		17.3722	-37.5207
0.0093	31.089		17.941	-37.4802
0.0094	32.1996		18.3217	-37.4263
0.0095	37.0413		18.4819	-37.4122
0.0096	35.2886		18.4268	-37.4241
0.0097	31.5228		18.1798	-37.4168
0.0098	31.2625		17.7064	-37.4647
0.0099	27.1671		17.0405	-37.5151
0.01	28.0868		16.2115	-37.5323
0.0101	30.5511		15.2244	-37.5346
0.0102	30.4296		14.1042	-37.5112
0.0103	18.5251		12.8299	-37.5155
0.0104	16.3906		11.4429	-37.5212
0.0105	17.1888		9.94708	-37.5448
0.0106	16.9632		8.40812	-37.5488
0.0107	16.7897		6.83355	-37.552
0.0108	18.6812		5.26333	-37.5538
0.0109	14.152		3.67323	-37.551
0.011	9.41446		2.07322	-37.521
0.0111	4.27782		0.501047	-37.4425
0.0112	0.668291		-0.98855	-37.3211
0.0113	0.876534		-2.35604	-37.1795
0.0114	-1.22324		-3.58497	-37.0092
0.0115	-0.216738		-4.65089	-36.8169
0.0116	1.58803		-5.50925	-36.6549
0.0117	-10.8892		-6.14357	-36.5398
0.0118	-14.7937		-6.5603	-36.4403
0.0119	-16.4423		-6.7648	-36.3319
0.012	-12.8675		-6.7478	-36.2278
0.0121	-15.3664		-6.51934	-36.1096
0.0122	-12.4683		-6.07716	-35.9899
0.0123	-18.9065		-5.41523	-35.8937
0.0124	-21.683		-4.55495	-35.8008
0.0125	-28.1906		-3.51253	-35.7049
0.0126	-26.3685		-2.29849	-35.6157
0.0127	-22.3251		-0.915533	-35.5571
0.0128	-16.2687		0.589107	-35.4987
0.0129	-9.86529		2.18231	-35.4346
0.013	-7.27962		3.84986	-35.3816
0.0131	-6.82843		5.61767	-35.3654
0.0132	-9.39675		7.44846	-35.362
0.0133	-7.22756		9.25794	-35.3638
0.0134	-1.20589		11.0566	-35.3648
0.0135	5.37109		12.7909	-35.3704
0.0136	8.80709		14.4449	-35.3804
0.0137	9.11945		16.0102	-35.3721
0.0138	5.99582		17.427	-35.3799
0.0139	11.4969		18.6657	-35.4214
0.014	18.1086		19.7162	-35.4861
0.0141	11.2886		20.5594	-35.5833
0.0142	7.88735		21.2103	-35.6644
0.0143	11.1325		21.6629	-35.7192
0.0144	12.5381		21.8772	-35.8097
0.0145	13.2149		21.8474	-35.9397
0.0146	17.8483		21.5877	-36.0815
0.0147	19.9654		21.1379	-36.1649
0.0148	20.6248		20.4374	-36.3219
0.0149	15.2452		19.5463	-36.4585
0.015	12.2257		18.5245	-36.4997
0.0151	8.19972		17.337	-36.5367
0.0152	11.7572		16.0198	-36.5486
0.0153	11.6184		14.597	-36.5385
0.0154	11.2192		13.0567	-36.5448
0.0155	16.9285		11.4291	-36.5533
0.0156	19.2539		9.72157	-36.5738
0.0157	15.2452		8.00138	-36.5871
0.0158	14.9676		6.30689	-36.5957
0.0159	9.46653		4.67532	-36.6161
0.016	8.07824		3.11272	-36.6472
0.0161	7.71382		1.66513	-36.7105
0.0162	2.00451		0.32023	-36.7902
0.0163	-2.55946		-0.912706	-36.8696
0.0164	-4.43364		-2.02259	-36.9255
0.0165	-5.87398		-2.98139	-36.9691
0.0166	-5.4575		-3.77463	-36.9974
0.0167	-2.95859		-4.40882	-36.9719
0.0168	-3.79156		-4.89767	-36.8414
0.0169	1.24096		-5.19637	-36.6735
0.017	-3.20154		-5.28419	-36.5012
0.0171	-3.13213		-5.15781	-36.33
0.0172	-3.91304		-4.79409	-36.2093
0.0173	-3.28831		-4.22577	-36.0858
0.0174	-3.87833		-3.47106	-35.9461
0.0175	-5.09308		-2.51791	-35.8309
0.0176	-6.25576		-1.39219	-35.7241
0.0177	-2.31651		-0.121422	-35.6142
0.0178	-2.95859		1.28815	-35.5207
0.0179	-4.26011		2.79849	-35.4302
0.018	-2.4727		4.41876	-35.372
0.0181	-4.52041		6.10593	-35.3362
0.0182	-0.980293		7.86119	-35.3288
0.0183	-0.737344		9.64785	-35.3333
0.0184	1.50126		11.4606	-35.3437
0.0185	1.81362		13.2791	-35.3353
0.0186	3.72251		15.0542	-35.2996
0.0187	7.50558		16.6992	-35.2863
0.0188	3.63574		18.1812	-35.3232
0.0189	1.60538		19.5405	-35.3388
0.019	4.57283		20.7892	-35.2695
0.0191	5.47522		21.8757	-35.15
0.0192	11.1151		22.7473	-35.038
0.0193	18.0045		23.3857	-34.9446
0.0194	18.1433		23.7986	-34.8371
0.0195	11.4969		23.9644	-34.7459
0.0196	10.5945		23.8883	-34.6543
0.0197	6.09994		23.5326	-34.6391
0.0198	6.6379		22.9567	-34.5947
0.0199	8.66826		22.1944	-34.4796
0.02	13.614		21.2183	-34.368
0.0201	9.34505		19.9927	-34.3432
0.0202	3.72251		18.6046	-34.2984
0.0203	6.03053		17.0473	-34.2754
0.0204	4.8852		15.3565	-34.2593
0.0205	1.88304		13.5666	-34.2438
0.0206	5.44051		11.6893	-34.2392
0.0207	10.6639		9.74303	-34.2484
0.0208	13.8743		7.80374	-34.2625
0.0209	6.13465		5.88198	-34.2854
0.021	1.72686		4.01469	-34.3221
0.0211	-1.34472		2.24558	-34.3892
0.0212	-1.03235		0.563131	-34.4673
0.0213	-5.33603		-1.01418	-34.5403
0.0214	-12.4683		-2.44478	-34.6282
0.0215	-14.7069		-3.70819	-34.7312
0.0216	-15.0019		-4.76179	-34.8821
0.0217	-17.3967		-5.62263	-35.0265
0.0218	-14.8631		-6.26415	-35.187
0.0219	-11.0453		-6.67867	-35.3619
0.022	-9.48352		-6.84714	-35.577
0.0221	-11.1668		-6.80161	-35.7628
0.0222	-9.18851		-6.53856	-35.9279
0.0223	-7.19285		-6.04927	-36.0989
0.0224	-13.1972		-5.3712	-36.2193
0.0225	-12.6419		-4.48841	-36.3398
0.0226	-14.1343		-3.43348	-36.4255
0.0227	-10.2297		-2.21868	-36.4876
0.0228	-5.09308		-0.897166	-36.4917
0.0229	4.93726		0.541274	-36.4844
0.023	3.35809		2.12188	-36.5134
0.0231	7.83529		3.80895	-36.5535
0.0232	8.54679		5.5852	-36.5926
0.0233	15.4535		7.40193	-36.6013
0.0234	27.2886		9.17344	-36.5801
0.0235	34.1953		10.8296	-36.5655
0.0236	32.0261		12.3885	-36.5668
0.0237	35.5489		13.8511	-36.5731
0.0238	36.0001		15.1985	-36.5768
0.0239	32.7723		16.4026	-36.5871
0.024	26.1953		17.4646	-36.5734
0.0241	29.1975		18.3552	-36.5506
0.0242	31.384		18.9998	-36.6319
0.0243	29.8048		19.4233	-36.7574
0.0244	31.5402		19.6554	-36.858
0.0245	28.7636		19.6972	-36.9209
0.0246	29.1107		19.5448	-36.9518
0.0247	27.4968		19.2291	-36.8928
0.0248	26.1606		18.6834	-36.8834
0.0249	29.6313		17.9336	-36.8871
0.025	30.8808		16.9621	-36.9501
0.0251	25.8309		15.8074	-37.0288
0.0252	23.2452		14.5019	-37.1003
0.0253	24.9632		13.096	-37.1303
0.0254	23.6791		11.5988	-37.1442
0.0255	14.7941		10.0075	-37.1643
0.0256	10.2127		8.35099	-37.1792
0.0257	10.6639		6.6659	-37.1763
0.0258	8.82444		5.00104	-37.1596
0.0259	12.0869		3.37379	-37.1399
0.026	8.54679		1.80833	-37.1208
0.0261	4.78108		0.336174	-37.1073
0.0262	6.82879		-1.03708	-37.0836
0.0263	7.08909		-2.28986	-37.0448
0.0264	9.90036		-3.36957	-37.0427
0.0265	10.6119		-4.29444	-37.0292
0.0266	8.70297		-5.08268	-36.9367
0.0267	4.22576		-5.68824	-36.8206
0.0268	2.43835		-6.0603	-36.7628
0.0269	2.421		-6.22689	-36.6995
0.027	3.60104		-6.18745	-36.6263
0.0271	2.24746		-5.92633	-36.575
0.0272	11.0283		-5.43485	-36.5697
0.0273	12.4687		-4.7158	-36.6182
0.0274	4.1737		-3.81774	-36.6539
0.0275	4.10429		-2.75974	-36.6707
0.0276	3.67045		-1.56004	-36.6718
0.0277	2.62924		-0.204738	-36.6982
0.0278	6.95026		1.27226	-36.7307
0.0279	6.44701		2.83821	-36.7573
0.028	16.5121		4.47547	-36.7752
0.0281	20.9372		6.14306	-36.7775
0.0282	19.306		7.84591	-36.7747
0.0283	17.9177		9.51745	-36.7558
0.0284	15.922		11.1155	-36.7387
0.0285	8.28649		12.6533	-36.7034
0.0286	13.4925		14.1003	-36.6469
0.0287	20.7463		15.3687	-36.6455
0.0288	21.7355		16.4678	-36.6785
0.0289	22.0652		17.3977	-36.724
0.029	23.5402		18.1493	-36.7731
0.0291	27.0109		18.7051	-36.8337
0.0292	32.6682		19.0647	-36.8906
0.0293	33.3276		19.2248	-36.9382
0.0294	27.3233		19.1802	-36.9808
0.0295	27.3059		18.9349	-37.011
0.0296	23.9567		18.5157	-36.9816
0.0297	23.8699		17.9012	-36.9476
0.0298	21.4578		17.0822	-36.9432
0.0299	21.0066		16.0795	-36.9508
0.03	18.4383		14.9131	-36.9601
0.0301	17.1368		13.5788	-37.0006
0.0302	15.8873		12.132	-37.026
0.0303	15.6444		10.5809	-37.0498
0.0304	13.1281		8.95895	-37.0613
0.0305	7.95677		7.30266	-37.0596
0.0306	3.41015		5.59242	-37.0562
0.0307	5.6661		3.89914	-37.0425
0.0308	0.85918		2.24848	-37.0209
0.0309	-1.13647		0.657695	-36.993
0.031	0.702998		-0.864825	-36.9426
0.0311	4.52077		-2.27743	-36.8822
0.0312	3.61839		-3.55086	-36.8223
0.0313	-3.20154		-4.68842	-36.7261
0.0314	-9.79588		-5.67022	-36.5933
0.0315	-12.3295		-6.46383	-36.4519
0.0316	-10.2991		-7.04789	-36.318
0.0317	-7.36639		-7.39142	-36.2371
0.0318	-6.35988		-7.49936	-36.1907
0.0319	-8.30348		-7.38894	-36.1408
0.032	-11.7221		-7.11216	-35.9897
0.0321	-5.96075		-6.64172	-35.803
0.0322	-6.06487		-5.99484	-35.5683
0.0323	-8.82408		-5.19109	-35.2724
0.0324	-10.195		-4.21053	-34.9751
0.0325	0.303868		-2.99156	-34.7919
0.0326	3.13249		-1.58099	-34.676
0.0327	8.89386		-0.0303357	-34.586
0.0328	12.2604		1.67315	-34.5492
0.0329	13.0587		3.47551	-34.5331
0.033	12.9893		5.3138	-34.5172
0.0331	17.4318		7.21926	-34.5185
0.0332	18.4904		9.14481	-34.5158
0.0333	16.9632		11.0443	-34.5037
0.0334	13.4925		12.8511	-34.5081
0.0335	8.8418		14.5932	-34.4945
0.0336	11.1498		16.1953	-34.4942
0.0337	9.24093		17.6591	-34.4782
0.0338	10.0392		18.9648	-34.4389
0.0339	15.6964		20.0512	-34.434
0.034	15.1932		20.915	-34.4417
0.0341	14.0999		21.5604	-34.4294
0.0342	10.7854		21.9372	-34.4721
0.0343	10.716		22.0876	-34.4764
0.0344	10.8548		22.0159	-34.4274
0.0345	12.7463		21.679	-34.4143
0.0346	11.2019		21.09	-34.4199
0.0347	9.48388		20.2733	-34.4149
0.0348	10.9936		19.2446	-34.3953
0.0349	10.6292		17.9931	-34.4022
0.035	16.2691		16.5702	-34.3856
0.0351	18.1086		14.986	-34.3637
0.0352	16.3385		13.2765	-34.3296
0.0353	16.3559		11.4655	-34.2934
0.0354	7.1238		9.58483	-34.2633
0.0355	-0.650576		7.63733	-34.247
0.0356	-11.1495		5.67291	-34.2409
0.0357	-14.8805		3.70779	-34.244
0.0358	-11.3924		1.81311	-34.2705
0.0359	1.90039		0.0557141	-34.3584
0.036	3.49691		-1.60422	-34.4839
0.0361	0.2171		-3.18073	-34.6045
0.0362	-0.390273		-4.61738	-34.7483
0.0363	-1.62237		-5.90198	-34.8999
0.0364	-4.76336		-7.04028	-35.0165
0.0365	-3.89568		-8.03999	-35.0449
0.0366	-2.19504		-8.81075	-35.1072
0.0367	-0.772051		-9.33599	-35.2163
0.0368	-6.03017		-9.6462	-35.3008
0.0369	-7.19285		-9.69827	-35.4367
0.037	-13.5095		-9.53727	-35.5341
0.0371	-21.7004		-9.15695	-35.6109
0.0372	-21.4574		-8.54517	-35.7036
0.0373	-21.978		-7.7436	-35.7527
0.0374	-18.9065		-6.73377	-35.8145
0.0375	-13.2492		-5.51064	-35.9207
0.0376	-8.56378		-4.13008	-36.0138
0.0377	-8.99762		-2.61437	-36.0932
0.0378	-5.63104		-0.981012	-36.1611
0.0379	0.737705		0.722597	-36.1999
0.038	4.434		2.43087	-36.2051
0.0381	2.76807		4.15293	-36.2055
0.0382	0.286514		5.90427	-36.1997
0.0383	4.12164		7.62184	-36.1826
0.0384	9.08475		9.29364	-36.1406
0.0385	9.44917		10.8427	-36.1133
0.0386	11.2192		12.2738	-36.0854
0.0387	9.51859		13.5858	-36.0256
0.0388	8.16501		14.7597	-35.9241
0.0389	16.8418		15.7568	-35.8041
0.039	20.3298		16.5724	-35.6456
0.0391	18.8895		17.1828	-35.4649
0.0392	13.909		17.5591	-35.2965
0.0393	15.6444		17.6902	-35.1502
0.0394	17.2409		17.5776	-35.0188
0.0395	18.8374		17.2231	-34.9016
0.0396	14.8808		16.6055	-34.8496
0.0397	7.95677		15.7858	-34.7682
0.0398	4.03487		14.7521	-34.7027
0.0399	3.56633		13.5077	-34.666
0.04	2.24746		12.0991	-34.6167
0.0401	0.165039		10.5457	-34.5607
0.0402	-2.59417		8.84665	-34.5283
0.0403	-3.54861		7.05377	-34.4964
0.0404	-0.338213		5.17399	-34.4791
0.0405	2.97631		3.29582	-34.4583
0.0406	-8.182		1.3972	-34.46
0.0407	-6.04752		-0.506475	-34.4767
0.0408	-5.42279		-2.38257	-34.5024
0.0409	-10.6462		-4.20548	-34.5296
0.041	-13.4228		-5.97399	-34.5258
0.0411	-5.63104		-7.60996	-34.5341
0.0412	-4.2254		-9.08861	-34.5582
0.0413	-4.60718		-10.3968	-34.5813
0.0414	-5.92605		-11.5343	-34.5702
0.0415	-4.10393		-12.4431	-34.5874
0.0416	-2.21239		-13.1251	-34.6083
0.0417	-4.38158		-13.5705	-34.631
0.0418	0.00885771		-13.7764	-34.6446
0.0419	-5.87398		-13.7578	-34.6134
0.042	-13.1972		-13.4822	-34.604
0.0421	-14.5681		-12.9589	-34.6075
0.0422	-9.98677		-12.1826	-34.65
0.0423	-8.70261		-11.1618	-34.7368
0.0424	-9.22321		-9.9326	-34.8291
0.0425	-4.01716		-8.53423	-34.8968
0.0426	-2.22975		-6.99129	-34.9399
0.0427	-1.29266		-5.32389	-34.9682
0.0428	-3.28831		-3.56495	-34.9779
0.0429	-4.85013		-1.75911	-34.9664
0.043	1.25831		0.0721632	-34.9531
0.0431	2.14334		1.91817	-34.9509
0.0432	0.0262112		3.78307	-34.9516
0.0433	2.24746		5.58923	-34.9637
0.0434	6.91556		7.32235	-34.9843
0.0435	8.8765		8.99427	-34.9789
0.0436	11.011		10.5598	-34.9484
0.0437	11.3407		11.9814	-34.905
0.0438	13.1975		13.2099	-34.8883
0.0439	16.217		14.209	-34.9305
0.044	15.2626		14.9829	-35.003
0.0441	13.7355		15.5418	-35.0657
0.0442	16.165		15.8786	-35.1149
0.0443	16.6335		15.9926	-35.1415
0.0444	22.8981		15.8673	-35.1736
0.0445	27.1845		15.4958	-35.2274
0.0446	30.4816		14.9252	-35.2223
0.0447	41.692		14.1201	-35.2439
0.0448	47.0542		13.0801	-35.3102
0.0449	36.6768		11.8179	-35.4202
0.045	24.0608		10.4056	-35.4971
0.0451	17.4839		8.84486	-35.57
0.0452	9.48388		7.20121	-35.5973
0.0453	4.76372		5.47964	-35.6107
0.0454	6.79408		3.704	-35.6163
0.0455	0.286514		1.89668	-35.6202
0.0456	-0.390273		0.0826413	-35.6299
0.0457	0.807119		-1.70017	-35.6446
0.0458	0.112979		-3.47348	-35.6469
0.0459	-11.6527		-5.18654	-35.6311
0.046	-10.3338		-6.8225	-35.5798
0.0461	-12.5898		-8.32364	-35.5236
0.0462	-20.6071		-9.68182	-35.441
0.0463	-21.7351		-10.8261	-35.4066
0.0464	-21.683		-11.7646	-35.3919
0.0465	-24.234		-12.507	-35.3528
0.0466	-19.0106		-13.029	-35.3105
0.0467	-20.8848		-13.3526	-35.2066
0.0468	-23.2796		-13.4097	-35.1663
0.0469	-16.8761		-13.2366	-35.1167
0.047	-15.7828		-12.8299	-35.0701
0.0471	-14.8805		-12.1998	-35.0205
0.0472	-14.7069		-11.3527	-34.976
0.0473	-15.9737		-10.305	-34.93
0.0474	-18.7329		-9.05621	-34.9112
0.0475	-20.7633		-7.58691	-34.9655
0.0476	-20.2253		-5.97466	-35.0095
0.0477	-17.8132		-4.25476	-35.0366
0.0478	-11.3403		-2.45052	-35.0519
0.0479	-9.74382		-0.618787	-35.0526
0.048	-6.9152		1.20765	-35.052
0.0481	-4.13863		2.99353	-35.069
0.0482	-5.28397		4.73316	-35.1096
0.0483	-11.08		6.41728	-35.1665
0.0484	-5.57898		8.08201	-35.1897
0.0485	0.355928		9.65475	-35.2062
0.0486	3.61839		11.1077	-35.2168
0.0487	5.99582		12.4142	-35.219
0.0488	10.7333		13.5655	-35.1915
0.0489	18.2648		14.5245	-35.1584
0.049	16.5468		15.2762	-35.1155
0.0491	12.5207		15.8369	-35.0082
0.0492	14.0479		16.1927	-34.8408
0.0493	9.06739		16.3008	-34.6841
0.0494	10.6986		16.1852	-34.4854
0.0495	13.0761		15.7909	-34.3551
0.0496	8.82444		15.1229	-34.2896
0.0497	12.486		14.2353	-34.2051
0.0498	12.9893		13.1185	-34.1439
0.0499	5.70081		11.7792	-34.1228
0.05	0.737705		10.2615	-34.1063
0.0501	-2.16033		8.59062	-34.0932
0.0502	-2.733		6.78758	-34.0854
0.0503	-1.34472		4.91687	-34.0557
0.0504	1.6748		2.98497	-34.0339
0.0505	-0.355566		0.997476	-34.0293
0.0506	-8.30348		-1.01523	-34.0282
0.0507	-10.0041		-3.00353	-34.0243
0.0508	-10.6983		-4.92693	-34.0278
0.0509	-5.85663		-6.73566	-34.0569
0.051	-8.84144		-8.42938	-34.0949
0.0511	-11.618		-9.9993	-34.1229
0.0512	-16.8935		-11.4506	-34.091
0.0513	-14.8284		-12.7202	-34.0417
0.0514	-18.1082		-13.7518	-34.0376
0.0515	-21.8739		-14.5474	-34.0491
0.0516	-23.9737		-15.1219	-34.0235
0.0517	-22.4466		-15.4771	-33.9352
0.0518	-20.3989		-15.5792	-33.8397
0.0519	-17.5182		-15.4202	-33.7486
0.052	-10.6983		-15.0041	-33.6585
0.0521	-6.51607		-14.3624	-33.5228
0.0522	-3.51391		-13.5101	-33.3388
0.0523	-7.27962		-12.4302	-33.166
0.0524	-9.96941		-11.0976	-33.0711
0.0525	-12.6939		-9.54552	-33.0265
0.0526	-9.86529		-7.81403	-33.0041
0.0527	-8.07788		-5.95599	-32.974
0.0528	-5.90869		-3.98989	-32.9493
0.0529	-8.07788		-1.92664	-32.9399
0.053	-3.16684		0.178877	-32.9292
0.0531	-0.806758		2.25325	-32.9301
0.0532	0.841827		4.29714	-32.9476
0.0533	2.57718		6.28745	-32.9875
0.0534	5.35374		8.20619	-33.0519
0.0535	8.3559		10.021	-33.1377
0.0536	13.6314		11.7064	-33.233
0.0537	15.1411		13.246	-33.332
0.0538	21.024		14.6122	-33.4369
0.0539	18.0218		15.782	-33.5485
0.054	21.024		16.7468	-33.6477
0.0541	26.4036		17.5123	-33.6942
0.0542	27.896		18.0198	-33.7708
0.0543	27.1324		18.2821	-33.8382
0.0544	24.1476		18.257	-33.9739
0.0545	19.1151		17.9284	-34.2104
0.0546	13.7181		17.353	-34.4438
0.0547	4.76372		16.5477	-34.661
0.0548	2.29952		15.5468	-34.8234
0.0549	2.36894		14.3548	-34.9541
0.055	3.96546		12.9995	-35.0458
0.0551	4.34724		11.4912	-35.1185
0.0552	7.19321		9.858	-35.1692
0.0553	11.9654		8.09319	-35.2292
0.0554	12.3819		6.21157	-35.2954
0.0555	8.72032		4.30285	-35.3306
0.0556	3.51427		2.38413	-35.3423
0.0557	3.2019		0.512948	-35.3342
0.0558	2.12599		-1.31884	-35.3126
0.0559	-5.05837		-3.04494	-35.3005
0.056	-5.7178		-4.63232	-35.3148
0.0561	-8.02582		-6.09851	-35.3234
0.0562	-9.79588		-7.42444	-35.3154
0.0563	-7.33168		-8.57888	-35.3018
0.0564	-5.89134		-9.51395	-35.3312
0.0565	-5.40544		-10.2308	-35.381
0.0566	-4.20805		-10.7459	-35.4018
0.0567	-5.96075		-11.0483	-35.3964
0.0568	-7.00196		-11.1315	-35.3651
0.0569	-7.41845		-10.9622	-35.3705
0.057	-9.06703		-10.5392	-35.418
0.0571	-5.57898		-9.84997	-35.5421
0.0572	-1.62237		-8.87904	-35.7803
0.0573	4.71166		-7.67265	-36.0631
0.0574	10.421		-6.34372	-36.242
0.0575	14.1693		-4.92863	-36.3185
0.0576	10.8548		-3.39435	-36.3789
0.0577	10.6119		-1.7905	-36.4047
0.0578	8.65091		-0.118167	-36.4236
0.0579	7.1238		1.58741	-36.4272
0.058	11.0283		3.31557	-36.4326
0.0581	9.18887		5.04412	-36.4305
0.0582	17.1368		6.76011	-36.4078
0.0583	17.3797		8.41749	-36.3634
0.0584	19.0977		9.96198	-36.3264
0.0585	19.8786		11.3933	-36.2653
0.0586	20.5034		12.6866	-36.1814
0.0587	11.5663		13.7945	-36.115
0.0588	14.0826		14.7054	-36.0568
0.0589	16.5988		15.4084	-36.0032
0.059	15.4535		15.887	-35.9665
0.0591	19.5316		16.1804	-35.854
0.0592	11.1845		16.2439	-35.7435
0.0593	12.434		16.0508	-35.687
0.0594	13.8917		15.6483	-35.5976
0.0595	12.8678		15.0219	-35.5169
0.0596	10.768		14.1778	-35.4518
0.0597	12.7116		13.1424	-35.3782
0.0598	8.56414		11.8887	-35.3646
0.0599	0.598877		10.4344	-35.4017
0.06	2.26482		8.83887	-35.432
0.0601	2.57718		7.13924	-35.4443
0.0602	3.47956		5.37144	-35.4378
0.0603	2.00451		3.54974	-35.4318
0.0604	2.73336		1.69305	-35.4255
0.0605	2.26482		-0.152322	-35.417
0.0606	2.99366		-1.95944	-35.4101
0.0607	6.79408		-3.72094	-35.3934
0.0608	5.28433		-5.41262	-35.3531
0.0609	3.80928		-6.95738	-35.3421
0.061	-1.95209		-8.34248	-35.3598
0.0611	-4.27746		-9.54762	-35.4086
0.0612	-10.3512		-10.575	-35.4608
0.0613	-13.926		-11.3935	-35.5411
0.0614	-13.8392		-11.9872	-35.6583
0.0615	-20.0865		-12.3864	-35.7348
0.0616	-25.5876		-12.5895	-35.7577
0.0617	-28.9715		-12.5783	-35.7559
0.0618	-35.0105		-12.3788	-35.6769
0.0619	-32.5116		-11.9746	-35.5601
0.062	-31.991		-11.3439	-35.4605
0.0621	-34.1429		-10.5219	-35.3342
0.0622	-31.401		-9.48811	-35.2379
0.0623	-22.3772		-8.27099	-35.1506
0.0624	-16.2514		-6.90551	-35.0567
0.0625	-11.323		-5.41076	-34.9641
0.0626	-10.0735		-3.81179	-34.8747
0.0627	-14.1343		-2.09162	-34.8267
0.0628	-9.48352		-0.304533	-34.791
0.0629	-1.41413		1.55971	-34.78
0.063	1.46655		3.46264	-34.7808
0.0631	-0.841465		5.30082	-34.7969
0.0632	0.893887		7.07335	-34.8323
0.0633	-1.08441		8.77675	-34.8789
0.0634	-0.841465		10.4062	-34.9109
0.0635	5.19756		11.9119	-34.9492
0.0636	15.3494		13.2748	-34.9853
0.0637	15.9394		14.4592	-35.0367
0.0638	17.7094		15.453	-35.0896
0.0639	19.0283		16.2303	-35.1647
0.064	22.3949		16.7741	-35.2718
0.0641	25.102		17.0482	-35.4664
0.0642	27.5315		17.1036	-35.6428
0.0643	28.4686		16.9437	-35.7922
0.0644	29.961		16.5682	-35.9206
0.0645	32.2517		15.987	-36.0228
0.0646	32.9979		15.2249	-36.0716
0.0647	29.319		14.2917	-36.0755
0.0648	18.8201		13.1556	-36.1129
0.0649	10.6639		11.8188	-36.2008
0.065	5.75287		10.3213	-36.2998
0.0651	6.48172		8.74658	-36.3415
0.0652	6.39495		7.10442	-36.3545
0.0653	5.57934		5.39827	-36.3632
0.0654	10.768		3.6505	-36.3644
0.0655	11.6531		1.90701	-36.3613
0.0656	17.7094		0.189785	-36.3569
0.0657	20.4166		-1.48579	-36.3487
0.0658	14.2387		-3.09311	-36.3342
0.0659	11.1672		-4.58059	-36.3362
0.066	18.3342		-5.93781	-36.3491
0.0661	17.0847		-7.14851	-36.3704
0.0662	15.1758		-8.18963	-36.4037
0.0663	12.8678		-9.03498	-36.4696
0.0664	11.6184		-9.72521	-36.4705
0.0665	5.4058		-10.1967	-36.5004
0.0666	6.82879		-10.437	-36.5716
0.0667	9.88301		-10.4773	-36.6145
0.0668	12.3472		-10.2927	-36.6778
0.0669	17.6921		-9.88239	-36.771
0.067	16.5815		-9.271	-36.862
0.0671	20.0522		-8.49621	-36.9019
0.0672	15.4882		-7.58556	-36.8744
0.0673	12.2604		-6.50228	-36.8691
0.0674	12.7984		-5.2623	-36.8834
0.0675	12.9893		-3.8875	-36.9088
0.0676	11.4969		-2.41471	-36.9265
0.0677	15.3494		-0.842621	-36.9539
0.0678	23.1585		0.807881	-36.9795
0.0679	24.0435		2.4973	-36.9894
0.068	23.4188		4.16027	-36.9805
0.0681	13.319		5.75733	-36.9699
0.0682	17.1194		7.29856	-36.9492
0.0683	14.2214		8.78159	-36.8979
0.0684	7.3841		10.1201	-36.874
0.0685	11.5316		11.2795	-36.9039
0.0686	14.9849		12.2888	-36.9378
0.0687	17.4665		13.1293	-36.9778
0.0688	13.6487		13.807	-36.9874
0.0689	9.69212		14.317	-36.9515
0.069	12.0001		14.6242	-36.9179
0.0691	17.64		14.729	-36.8755
0.0692	21.0587		14.6008	-36.8815
0.0693	22.3775		14.2782	-36.8612
0.0694	20.8331		13.7477	-36.8507
0.0695	13.4231		13.002	-36.8771
0.0696	7.00233		12.098	-36.8595
0.0697	1.90039		11.0393	-36.8223
0.0698	3.72251		9.85675	-36.7514
0.0699	6.51643		8.55693	-36.6714
0.07	0.928594		7.17535	-36.5698
0.0701	0.00885771		5.66683	-36.5145
0.0702	-3.9651		4.08411	-36.4744
0.0703	0.928594		2.44203	-36.4523
0.0704	-6.86314		0.740728	-36.4507
0.0705	-10.3165		-0.973471	-36.4591
0.0706	-15.644		-2.68217	-36.4623
0.0707	-18.5941		-4.28434	-36.4955
0.0708	-26.0908		-5.79058	-36.5489
0.0709	-26.9932		-7.18443	-36.6245
0.071	-31.2448		-8.44086	-36.7294
0.0711	-34.9064		-9.56217	-36.8403
0.0712	-33.3099		-10.5705	-36.8904
0.0713	-31.5225		-11.4155	-36.931
0.0714	-31.1754		-12.062	-36.9983
0.0715	-34.9411		-12.514	-37.068
0.0716	-36.1038		-12.735	-37.1995
0.0717	-31.4184		-12.791	-37.2558
0.0718	-29.1624		-12.6115	-37.3784
0.0719	-27.132		-12.2155	-37.5355
0.072	-24.4943		-11.6233	-37.6994
0.0721	-25.952		-10.86	-37.8416
0.0722	-18.195		-9.92464	-37.9843
0.0723	-11.2189		-8.86805	-38.0728
0.0724	-12.3295		-7.73252	-38.0848
0.0725	-13.8392		-6.4576	-38.127
0.0726	-15.7134		-5.07252	-38.1801
0.0727	-9.91735		-3.65287	-38.1945
0.0728	-6.41194		-2.19573	-38.2011
0.0729	-5.9434		-0.695833	-38.2084
0.073	-4.9716		0.792713	-38.2072
0.0731	-2.68094		2.278	-38.1914
0.0732	-4.19069		3.73336	-38.1463
0.0733	-6.82843		5.09358	-38.1002
0.0734	-5.99546		6.33796	-38.062
0.0735	-7.36639		7.41659	-38.0809
0.0736	-4.43364		8.37702	-38.0784
0.0737	-2.88918		9.17833	-38.0901
0.0738	0.56417		9.828	-38.079
0.0739	4.53813		10.3105	-38.0481
0.074	7.33204		10.5937	-38.0437
0.0741	11.9134		10.6642	-38.0819
0.0742	16.5641		10.5254	-38.1528
0.0743	23.1237		10.1907	-38.2306
0.0744	23.5576		9.689	-38.2692
0.0745	23.8005		8.99051	-38.3408
0.0746	23.8699		8.1095	-38.4339
0.0747	24.0088		7.08247	-38.5102
0.0748	20.3125		5.9466	-38.5469
0.0749	18.3862		4.71248	-38.5614
0.075	19.0804		3.3967	-38.5628
0.0751	11.7572		2.00563	-38.5645
0.0752	13.4752		0.560733	-38.5598
0.0753	7.36675		-0.879708	-38.5452
0.0754	-1.62237		-2.30097	-38.5403
0.0755	1.6748		-3.67974	-38.551
0.0756	4.29518		-5.02046	-38.5727
0.0757	2.05657		-6.3249	-38.5946
0.0758	0.165039		-7.59835	-38.5804
0.0759	-3.35772		-8.79584	-38.5381
0.076	-7.9217		-9.87691	-38.4895
0.0761	-11.6701		-10.7908	-38.4853
0.0762	-9.65705		-11.5558	-38.4737
0.0763	-10.2991		-12.1528	-38.4668
0.0764	-10.195		-12.5665	-38.4764
0.0765	-1.31001		-12.7891	-38.5072
0.0766	-2.38593		-12.8284	-38.5376
0.0767	-3.67009		-12.6653	-38.6048
0.0768	-3.16684		-12.3108	-38.6917
0.0769	0.581524		-11.7626	-38.8129
0.077	-2.0215		-11.0354	-38.9535
0.0771	-5.23191		-10.1742	-39.0525
0.0772	-3.54861		-9.19241	-39.1179
0.0773	3.47956		-8.15684	-39.0918
0.0774	6.04788		-7.05419	-39.0339
0.0775	-0.546455		-5.86692	-38.9903
0.0776	-4.39894		-4.58155	-38.9802
0.0777	-2.17769		-3.24564	-38.9756
0.0778	-2.9933		-1.9186	-38.9641
0.0779	-1.29266		-0.559833	-38.9564
0.078	-0.789404		0.796062	-38.9455
0.0781	1.91774		2.13592	-38.9139
0.0782	4.72901		3.41406	-38.8709
0.0783	2.12599		4.58637	-38.847
0.0784	2.95896		5.6744	-38.8003
0.0785	7.27998		6.69274	-38.67
0.0786	6.84614		7.5718	-38.5265
0.0787	8.28649		8.29291	-38.3777
0.0788	14.3255		8.82393	-38.2624
0.0789	13.1628		9.16617	-38.1647
0.079	13.1108		9.3196	-38.0746
0.0791	17.8136		9.28649	-37.9805
0.0792	14.0131		9.07537	-37.8666
0.0793	6.65525		8.68283	-37.7473
0.0794	1.1889		8.14248	-37.5729
0.0795	2.00451		7.4206	-37.4222
0.0796	2.82013		6.54035	-37.2756
0.0797	-2.75035		5.47478	-37.1918
0.0798	-6.25576		4.28709	-37.0964
0.0799	-7.81758		3.00072	-36.9903
0.08	-6.9499		1.6098	-36.9066
0.0801	-9.93471		0.144333	-36.8354
0.0802	-12.3121		-1.36249	-36.7777
0.0803	-16.1993		-2.87393	-36.7395
0.0804	-14.9672		-4.3692	-36.7262
0.0805	-12.3642		-5.85759	-36.7483
0.0806	-13.7872		-7.39537	-36.783
0.0807	-21.8392		-8.8914	-36.8434
0.0808	-20.5204		-10.3828	-36.8822
0.0809	-9.27527		-11.8387	-36.8739
0.081	-11.5833		-13.1912	-36.852
0.0811	-12.8501		-14.3899	-36.8482
0.0812	-14.7937		-15.4027	-36.8869
0.0813	-19.2883		-16.2667	-36.8871
0.0814	-18.0388		-16.9879	-36.8071
0.0815	-17.6744		-17.4884	-36.7654
0.0816	-13.2145		-17.7575	-36.772
0.0817	-17.4141		-17.8059	-36.798
0.0818	-16.4423		-17.6589	-36.7903
0.0819	-12.9022		-17.3041	-36.7782
0.082	-15.349		-16.7915	-36.6794
0.0821	-14.6028		-16.1087	-36.5398
0.0822	-15.0019		-15.2585	-36.3791
0.0823	-13.3534		-14.2229	-36.2484
0.0824	-17.9173		-13.0054	-36.1619
0.0825	-13.2145		-11.6633	-36.0694
0.0826	-13.1625		-10.1887	-36.0055
0.0827	-12.6766		-8.62197	-35.9532
0.0828	-5.6831		-6.9485	-35.9327
0.0829	1.83098		-5.25041	-35.9177
0.083	5.82229		-3.56485	-35.912
0.0831	1.17154		-1.94401	-35.932
0.0832	-2.42063		-0.351449	-35.9856
0.0833	-3.01065		1.16088	-36.0891
0.0834	-5.64839		2.60502	-36.2252
0.0835	-3.27096		3.9534	-36.4004
0.0836	-0.910879		5.1941	-36.6065
0.0837	3.98281		6.34242	-36.7976
0.0838	3.23661		7.37028	-36.9761
0.0839	2.10863		8.26369	-37.1328
0.084	-1.34472		8.97956	-37.3113
0.0841	-0.0605564		9.48183	-37.5566
0.0842	-7.01932		9.81296	-37.7796
0.0843	-10.143		9.97729	-37.9622
0.0844	-12.6245		9.96653	-38.1144
0.0845	-12.798		9.80542	-38.1869
0.0846	-12.5724		9.47405	-38.2243
0.0847	-9.86529		8.9688	-38.2487
0.0848	-4.9716		8.3054	-38.2499
0.0849	-10.2471		7.47284	-38.2649
0.085	-14.8284		6.49382	-38.2763
0.0851	-5.49221		5.3688	-38.3053
0.0852	-4.95425		4.13572	-38.3278
0.0853	-9.53558		2.84301	-38.316
0.0854	-7.83493		1.46594	-38.3166
0.0855	-13.041		0.0456186	-38.3136
0.0856	-14.7243		-1.3714	-38.3042
0.0857	-11.4445		-2.79487	-38.3
0.0858	-8.4076		-4.24391	-38.29
0.0859	-2.17769		-5.65731	-38.2725
0.086	-8.70261		-7.02854	-38.2303
0.0861	-12.7807		-8.28585	-38.2034
0.0862	-19.6353		-9.41155	-38.1993
0.0863	-21.7177		-10.386	-38.2304
0.0864	-24.234		-11.1977	-38.2984
0.0865	-24.0605		-11.8453	-38.388
0.0866	-23.0193		-12.2838	-38.5642
0.0867	-27.5832		-12.5402	-38.7699
0.0868	-29.5095		-12.6169	-38.9921
0.0869	-23.8696		-12.5148	-39.224
0.087	-21.5789		-12.236	-39.4643
0.0871	-19.7568		-11.8123	-39.6573
0.0872	-16.529		-11.2661	-39.7724
0.0873	-14.0996		-10.5856	-39.8534
0.0874	-11.9824		-9.78208	-39.9018
0.0875	-9.9		-8.85177	-39.9451
0.0876	-12.9022		-7.84823	-39.9357
0.0877	-16.182		-6.72726	-39.9511
0.0878	-13.9781		-5.52835	-39.9676
0.0879	-17.1885		-4.30645	-39.9624
0.088	-19.4618		-3.03394	-39.9619
0.0881	-12.208		-1.75994	-39.9536
0.0882	-2.21239		-0.496149	-39.9507
0.0883	3.84399		0.777001	-39.9471
0.0884	10.5077		2.01097	-39.9437
0.0885	13.1281		3.18069	-39.9444
0.0886	14.4817		4.26376	-39.9534
0.0887	15.2973		5.23126	-39.9839
0.0888	14.1867		6.06795	-40.0468
0.0889	14.6726		6.81138	-40.0706
0.089	17.0674		7.49238	-39.9692
0.0891	14.3949		8.05303	-39.8157
0.0892	12.191		8.45127	-39.6697
0.0893	8.25178		8.70364	-39.4875
0.0894	6.25612		8.80819	-39.265
0.0895	10.8895		8.72441	-39.0815
0.0896	10.7854		8.44121	-38.9607
0.0897	16.4079		7.97215	-38.8846
0.0898	16.7029		7.34854	-38.8112
0.0899	11.3928		6.57652	-38.7475
0.09	3.6878		5.65992	-38.7005
0.0901	2.00451		4.59306	-38.6964
0.0902	9.20622		3.41128	-38.708
0.0903	7.10645		2.13999	-38.7221
0.0904	3.9134		0.838299	-38.7107
0.0905	3.72251		-0.493011	-38.6975
0.0906	6.152		-1.81923	-38.6874
0.0907	5.44051		-3.13846	-38.6929
0.0908	-2.36857		-4.47633	-38.7025
0.0909	-8.1473		-5.792	-38.71
0.091	-9.34469		-7.03405	-38.7301
0.0911	-10.4553		-8.18902	-38.7568
0.0912	-7.12344		-9.24887	-38.7809
0.0913	-5.59633		-10.1639	-38.846
0.0914	-10.7156		-10.9415	-38.922
0.0915	-9.6397		-11.5846	-38.985
0.0916	-9.24057		-12.0406	-39.1086
0.0917	-7.93905		-12.3479	-39.209
0.0918	-10.7677		-12.5373	-39.2133
0.0919	-9.86529		-12.5664	-39.1962
0.092	-7.76552		-12.421	-39.1843
0.0921	-3.93039		-12.109	-39.165
0.0922	-10.6983		-11.6675	-39.0775
0.0923	-15.2622		-11.0998	-38.932
0.0924	-14.0475		-10.3822	-38.7905
0.0925	-17.0323		-9.50173	-38.6911
0.0926	-17.6223		-8.48936	-38.6052
0.0927	-17.8653		-7.37662	-38.5111
0.0928	-24.7893		-6.1998	-38.3931
0.0929	-25.8826		-4.92312	-38.31
0.093	-17.3273		-3.56953	-38.2519
0.0931	-12.0865		-2.16479	-38.2162
0.0932	1.48391		-0.754638	-38.2005
0.0933	9.1021		0.656058	-38.206
0.0934	16.3559		2.11369	-38.2178
0.0935	15.7485		3.54145	-38.2426
0.0936	10.9416		4.90204	-38.2865
0.0937	13.0587		6.16255	-38.365
0.0938	20.0522		7.32853	-38.4652
0.0939	16.755		8.40063	-38.5605
0.094	16.1129		9.37235	-38.6323
0.0941	16.9632		10.2345	-38.6612
0.0942	22.2734		10.941	-38.6992
0.0943	21.076		11.4998	-38.7099
0.0944	25.0153		11.895	-38.705
0.0945	24.9806		12.1006	-38.7247
0.0946	24.512		12.1072	-38.7837
0.0947	23.5402		11.9167	-38.8802
0.0948	20.6422		11.5511	-38.9782
0.0949	19.2539		10.9734	-39.1587
0.095	15.3147		10.2664	-39.285
0.0951	12.7984		9.41976	-39.3983
0.0952	9.46653		8.44333	-39.5055
0.0953	7.41881		7.36944	-39.5894
0.0954	12.3472		6.25808	-39.6094
0.0955	22.1346		5.09924	-39.6099
0.0956	19.4795		3.8653	-39.623
0.0957	19.601		2.5697	-39.6407
0.0958	17.9697		1.26634	-39.6459
0.0959	14.8288		-0.0148325	-39.6394
0.096	10.5251		-1.26074	-39.6293
0.0961	3.23661		-2.45056	-39.6174
0.0962	-0.876172		-3.55769	-39.6136
0.0963	-6.53342		-4.57763	-39.6019
0.0964	-8.6679		-5.51434	-39.5525
0.0965	-1.5009		-6.33	-39.4888
0.0966	-0.546455		-7.01838	-39.4012
0.0967	-3.72215		-7.60896	-39.2091
0.0968	-5.21455		-8.05997	-38.9639
0.0969	-11.9304		-8.34084	-38.7088
0.097	-17.0323		-8.43394	-38.47
0.0971	-10.49		-8.33945	-38.2438
0.0972	-6.464		-8.03581	-38.0742
0.0973	-5.12778		-7.52723	-37.9572
0.0974	-6.41194		-6.85978	-37.8226
0.0975	-4.12128		-6.05205	-37.6596
0.0976	0.876534		-5.04065	-37.5858
0.0977	-3.49655		-3.87443	-37.5437
0.0978	0.56417		-2.6017	-37.4938
0.0979	0.355928		-1.21051	-37.4699
0.098	-4.50306		0.272173	-37.4669
0.0981	-5.16249		1.82807	-37.4797
0.0982	3.37544		3.45898	-37.5041
0.0983	5.92641		5.11001	-37.5153
0.0984	10.3689		6.74419	-37.5043
0.0985	6.93291		8.30102	-37.4982
0.0986	2.80277		9.7772	-37.4952
0.0987	0.26916		11.1306	-37.5197
0.0988	-0.71999		12.3629	-37.5534
0.0989	-0.0258494		13.4499	-37.6049
0.099	-6.464		14.3725	-37.6802
0.0991	-4.4857		15.1114	-37.793
0.0992	0.789766		15.6558	-37.9505
0.0993	0.251807		16.0274	-38.0989
0.0994	-0.806758		16.2398	-38.1981
0.0995	4.46871		16.2445	-38.3399
0.0996	13.5793		16.0679	-38.4734
0.0997	13.614		15.7314	-38.5635
0.0998	15.4535		15.2137	-38.6645
0.0999	15.7659		14.5362	-38.7525
0.1	17.6574		13.7397	-38.7777
0.1001	13.5793		12.7904	-38.8188
0.1002	7.1238		11.7007	-38.8746
0.1003	6.67261		10.5221	-38.9025
0.1004	6.93291		9.22734	-38.9487
0.1005	14.0479		7.84354	-38.9941
0.1006	14.3255		6.44128	-39.0131
0.1007	4.95461		5.05987	-39.0179
0.1008	0.945948		3.70032	-39.0219
0.1009	-2.76771		2.37469	-39.0291
0.101	-4.67659		1.11926	-39.045
0.1011	2.33423		-0.0895784	-39.0395
0.1012	6.96762		-1.1983	-39.0351
0.1013	-0.112617		-2.19623	-39.0238
0.1014	-8.98026		-3.06065	-39.0161
0.1015	-16.1299		-3.79316	-38.9879
0.1016	-15.3143		-4.41046	-38.8808
0.1017	-18.6115		-4.86561	-38.755
0.1018	-19.3924		-5.1388	-38.6341
0.1019	-16.9976		-5.24492	-38.4813
0.102	-12.3642		-5.1623	-38.335
0.1021	-5.17984		-4.89596	-38.1868
0.1022	1.32773		-4.42705	-38.0786
0.1023	4.27782		-3.74524	-38.0412
0.1024	0.0956253		-2.90278	-37.9986
0.1025	3.73986		-1.92589	-37.9344
0.1026	9.01533		-0.815392	-37.8717
0.1027	9.65741		0.448599	-37.8516
0.1028	3.2019		1.82959	-37.8511
0.1029	0.56417		3.28403	-37.8465
0.103	-3.23625		4.78218	-37.8337
0.1031	-2.29916		6.35489	-37.8354
0.1032	4.71166		7.97282	-37.833
0.1033	10.3863		9.56701	-37.8221
0.1034	12.139		11.1341	-37.7924
0.1035	10.7507		12.6456	-37.7314
0.1036	13.8396		14.077	-37.6306
0.1037	13.3364		15.4078	-37.4758
0.1038	11.0804		16.5965	-37.2902
0.1039	13.7528		17.5968	-37.1238
0.104	10.5424		18.4278	-36.9196
0.1041	10.2301		19.0371	-36.7509
0.1042	15.2452		19.4186	-36.618
0.1043	12.3993		19.5617	-36.5345
0.1044	12.5728		19.4749	-36.4807
0.1045	14.3255		19.1905	-36.3965
0.1046	17.8136		18.7168	-36.2773
0.1047	22.8981		18.0069	-36.2232
0.1048	22.2214		17.0971	-36.1829
0.1049	18.2821		16.0384	-36.0982
0.105	15.1238		14.8028	-36.04
0.1051	16.8938		13.4118	-36.0028
0.1052	22.3949		11.9024	-35.966
0.1053	20.1389		10.2553	-35.9607
0.1054	20.5554		8.52984	-35.9532
0.1055	18.4036		6.77184	-35.943
0.1056	15.922		5.00496	-35.9326
0.1057	18.8027		3.28588	-35.937
0.1058	15.0023		1.60265	-35.9492
0.1059	11.4795		0.0139048	-35.9841
0.106	13.1108		-1.49872	-36.0059
0.1061	17.4665		-2.90995	-36.003
0.1062	13.2843		-4.16711	-36.0125
0.1063	10.3689		-5.2384	-36.0578
0.1064	4.38194		-6.12411	-36.1109
0.1065	1.29302		-6.80111	-36.1914
0.1066	-2.07356		-7.29042	-36.2434
0.1067	-4.90219		-7.57946	-36.2723
0.1068	-3.16684		-7.646	-36.3093
0.1069	-2.45534		-7.46116	-36.4104
0.107	3.21926		-7.07078	-36.4895
0.1071	7.52293		-6.46052	-36.5873
0.1072	9.57065		-5.64253	-36.6985
0.1073	16.5468		-4.63998	-36.8045
0.1074	14.8808		-3.47084	-36.9016
0.1075	14.5338		-2.21328	-36.9067
0.1076	16.0435		-0.869121	-36.8622
0.1077	20.4687		0.561388	-36.8062
0.1078	15.037		2.09841	-36.7808
0.1079	13.1108		3.7236	-36.7724
0.108	13.9784		5.41305	-36.7624
0.1081	17.5706		7.11514	-36.7468
0.1082	16.0088		8.79485	-36.7216
0.1083	10.2821		10.4173	-36.6942
0.1084	11.5837		11.9568	-36.671
0.1085	12.781		13.4414	-36.607
0.1086	14.9676		14.7767	-36.5665
0.1087	15.0544		15.9582	-36.5335
0.1088	20.1042		16.9497	-36.5378
0.1089	17.2235		17.7928	-36.4859
0.109	20.9198		18.4633	-36.3841
0.1091	26.8895		18.9251	-36.2805
0.1092	29.1801		19.1402	-36.2364
0.1093	26.8547		19.1241	-36.2155
0.1094	24.2517		18.8473	-36.2762
0.1095	23.089		18.3334	-36.3774
0.1096	19.1498		17.6285	-36.4476
0.1097	17.7268		16.7453	-36.4874
0.1098	15.9567		15.7013	-36.4936
0.1099	17.1715		14.5252	-36.4501
0.11	13.6661		13.2171	-36.3938
0.1101	9.86566		11.8246	-36.3008
0.1102	8.70297		10.3169	-36.2291
0.1103	6.04788		8.70157	-36.1948
0.1104	-2.12563		7.02222	-36.1736
0.1105	-7.95641		5.29588	-36.16
0.1106	-15.4011		3.55333	-36.1506
0.1107	-15.9911		1.86328	-36.1576
0.1108	-10.6462		0.212954	-36.1707
0.1109	-9.46616		-1.36531	-36.1906
0.111	-11.2015		-2.85102	-36.2042
0.1111	-10.9759		-4.2358	-36.1912
0.1112	-11.5659		-5.49934	-36.1422
0.1113	-11.2709		-6.60516	-36.075
0.1114	-7.50522		-7.53275	-35.9933
0.1115	-1.17118		-8.28818	-35.8559
0.1116	-0.303506		-8.83525	-35.708
0.1117	-4.03451		-9.14772	-35.584
0.1118	-4.58982		-9.27626	-35.3715
0.1119	3.37544		-9.20867	-35.0889
0.112	4.57283		-8.88593	-34.8553
0.1121	2.82013		-8.2811	-34.7273
0.1122	7.21057		-7.44088	-34.6314
0.1123	8.30384		-6.35932	-34.5974
0.1124	2.10863		-5.08073	-34.5751
0.1125	2.43835		-3.6026	-34.5933
0.1126	3.41015		-1.97239	-34.6176
0.1127	1.60538		-0.247765	-34.6178
0.1128	6.01318		1.58466	-34.6306
0.1129	10.0913		3.49142	-34.6455
0.113	11.896		5.4658	-34.6541
0.1131	12.6249		7.44842	-34.6433
0.1132	15.1238		9.37346	-34.6266
0.1133	20.9546		11.2205	-34.6041
0.1134	19.1498		12.9679	-34.5734
0.1135	27.1845		14.5638	-34.5578
0.1136	26.2474		16.0153	-34.5206
0.1137	25.1715		17.3092	-34.4472
0.1138	24.1823		18.3871	-34.3989
0.1139	29.371		19.2043	-34.4277
0.114	36.9719		19.7681	-34.503
0.1141	36.0348		20.1058	-34.5535
0.1142	30.5684		20.1655	-34.6703
0.1143	32.1649		19.9883	-34.7693
0.1144	35.7745		19.5829	-34.8382
0.1145	35.948		18.9567	-34.8765
0.1146	36.4339		18.1248	-34.8783
0.1147	27.3927		17.106	-34.8388
0.1148	23.1758		15.896	-34.7969
0.1149	19.8439		14.4946	-34.7769
0.115	19.0283		12.9057	-34.8031
0.1151	17.9697		11.1953	-34.8205
0.1152	11.844		9.39783	-34.8224
0.1153	10.1433		7.51833	-34.8227
0.1154	13.3017		5.5726	-34.8264
0.1155	5.6661		3.57387	-34.8237
0.1156	-4.10393		1.60101	-34.8062
0.1157	-10.5594		-0.291447	-34.7946
0.1158	-20.9021		-2.08529	-34.7956
0.1159	-26.1255		-3.741	-34.8248
0.116	-31.4878		-5.25748	-34.8661
0.1161	-33.3099		-6.61372	-34.9224
0.1162	-32.1472		-7.78578	-34.9968
0.1163	-31.0713		-8.77251	-35.064
0.1164	-33.0322		-9.53376	-35.1689
0.1165	-26.0388		-10.0804	-35.2715
0.1166	-19.1321		-10.4198	-35.3427
0.1167	-15.4184		-10.5279	-35.4184
0.1168	-10.6983		-10.4217	-35.4608
0.1169	-12.5204		-10.0797	-35.5178
0.117	-13.6657		-9.4871	-35.6289
0.1171	-12.0692		-8.66572	-35.7661
0.1172	-14.7937		-7.62699	-35.9268
0.1173	-21.0236		-6.40781	-36.075
0.1174	-20.3121		-5.06854	-36.1533
0.1175	-17.7438		-3.60634	-36.206
0.1176	-18.6635		-2.01594	-36.2635
0.1177	-15.592		-0.325838	-36.3105
0.1178	-14.9325		1.41745	-36.3362
0.1179	-8.96291		3.17608	-36.3375
0.118	-4.93689		4.91867	-36.3235
0.1181	0.56417		6.59359	-36.3095
0.1182	10.1433		8.22357	-36.2828
0.1183	11.6184		9.78543	-36.2411
0.1184	16.165		11.2376	-36.1926
0.1185	16.1129		12.5633	-36.1242
0.1186	15.3494		13.7368	-36.0383
0.1187	16.6682		14.6834	-36.03
0.1188	12.0175		15.4266	-36.0464
0.1189	7.59234		15.9679	-36.0654
0.119	12.5902		16.2771	-36.1256
0.1191	20.9198		16.3615	-36.2035
0.1192	18.4383		16.2069	-36.3235
0.1193	14.0652		15.8283	-36.4604
0.1194	16.2691		15.2591	-36.5603
0.1195	12.6943		14.4974	-36.6478
0.1196	8.8765		13.587	-36.6675
0.1197	5.37109		12.5129	-36.6766
0.1198	3.44485		11.3166	-36.6443
0.1199	13.7876		9.9828	-36.6195
0.12	21.076		8.5442	-36.5881
0.1201	22.4123		7.02459	-36.5544
0.1202	14.3949		5.45594	-36.5207
0.1203	12.1043		3.80295	-36.5148
0.1204	14.3602		2.14961	-36.5099
0.1205	10.2648		0.520656	-36.5188
0.1206	10.8027		-1.10489	-36.5434
0.1207	11.601		-2.69985	-36.5686
0.1208	10.8027		-4.22461	-36.5913
0.1209	-4.4857		-5.66502	-36.6068
0.121	-5.37073		-7.00033	-36.6054
0.1211	-7.47051		-8.18883	-36.6083
0.1212	-6.9499		-9.1995	-36.6342
0.1213	-17.5008		-9.99987	-36.7193
0.1214	-16.1646		-10.6502	-36.7361
0.1215	-14.7763		-11.0904	-36.773
0.1216	-10.2297		-11.2751	-36.9075
0.1217	-8.8935		-11.2413	-37.0634
0.1218	-5.42279		-11.0035	-37.2136
0.1219	-5.04102		-10.5746	-37.3417
0.122	-2.31651		-9.97117	-37.4306
0.1221	-2.16033		-9.21308	-37.4659
0.1222	-5.4575		-8.28073	-37.507
0.1223	-14.6375		-7.1705	-37.5824
0.1224	-15.887		-5.90813	-37.6704
0.1225	-21.2666		-4.53177	-37.7466
0.1226	-23.1581		-3.08321	-37.7928
0.1227	-12.746		-1.57832	-37.8199
0.1228	-11.2015		-0.0505582	-37.8305
0.1229	-12.0171		1.44196	-37.8337
0.123	-9.62234		2.91635	-37.8493
0.1231	-8.26877		4.35771	-37.8808
0.1232	-3.01065		5.74265	-37.9223
0.1233	2.50776		7.07823	-37.9468
0.1234	1.10213		8.32028	-37.9697
0.1235	2.61189		9.44455	-37.9976
0.1236	6.04788		10.4271	-38.0379
0.1237	6.95026		11.2645	-38.0751
0.1238	8.91121		11.9281	-38.1337
0.1239	9.01533		12.4199	-38.1928
0.124	11.5837		12.7557	-38.2077
0.1241	13.2669		12.9395	-38.1584
0.1242	23.4361		12.9327	-38.1129
0.1243	31.0717		12.7397	-38.0605
0.1244	30.4122		12.4078	-37.9151
0.1245	26.0565		11.8858	-37.7886
0.1246	22.2387		11.1656	-37.7091
0.1247	15.4361		10.2908	-37.6203
0.1248	13.9264		9.25659	-37.5531
0.1249	8.37325		8.05047	-37.5393
0.125	2.62924		6.7289	-37.5258
0.1251	2.10863		5.34746	-37.4791
0.1252	-2.66358		3.85556	-37.4674
0.1253	-5.90869		2.33991	-37.4475
0.1254	-8.42495		0.804069	-37.4382
0.1255	-10.9586		-0.74761	-37.4427
0.1256	-14.9152		-2.28301	-37.456
0.1257	-16.477		-3.75092	-37.4896
0.1258	-20.1039		-5.1216	-37.5618
0.1259	-16.0605		-6.40521	-37.6519
0.126	-11.323		-7.58199	-37.769
0.1261	-11.4792		-8.65341	-37.8816
0.1262	-14.0648		-9.60692	-37.978
0.1263	-11.7915		-10.4463	-38.0221
0.1264	-13.0757		-11.0921	-38.1202
0.1265	-15.6267		-11.5481	-38.253
0.1266	-10.6115		-11.8349	-38.3659
0.1267	-13.4575		-11.9675	-38.4193
0.1268	-14.5334		-11.9093	-38.4813
0.1269	-13.5616		-11.6699	-38.5334
0.127	-11.2709		-11.2334	-38.6143
0.1271	-10.9933		-10.6419	-38.6551
0.1272	-9.06703		-9.92053	-38.6359
0.1273	-9.69176		-9.06083	-38.5972
0.1274	2.05657		-8.08869	-38.5248
0.1275	5.33639		-7.02087	-38.424
0.1276	2.17805		-5.83082	-38.3544
0.1277	-2.45534		-4.55436	-38.299
0.1278	-0.0432028		-3.17925	-38.279
0.1279	5.47522		-1.71692	-38.2807
0.128	4.10429		-0.245884	-38.2818
0.1281	3.23661		1.1776	-38.2915
0.1282	4.06958		2.55157	-38.3219
0.1283	-1.77855		3.82495	-38.4007
0.1284	-4.7113		5.01668	-38.5173
0.1285	-2.59417		6.10174	-38.6831
0.1286	-4.88483		7.07622	-38.8894
0.1287	-4.91954		7.94689	-39.1122
0.1288	-6.55077		8.71554	-39.3291
0.1289	-8.6679		9.35894	-39.5542
0.129	-4.31217		9.88787	-39.7463
0.1291	0.460049		10.3047	-39.8823
0.1292	1.74421		10.6134	-39.9369
0.1293	-0.0779099		10.8135	-39.8941
0.1294	-5.64839		10.8604	-39.833
0.1295	-6.60283		10.7418	-39.776
0.1296	-6.74166		10.4596	-39.7237
0.1297	-7.90435		9.99798	-39.7142
0.1298	-2.35122		9.34993	-39.7676
0.1299	-2.43799		8.5823	-39.7811
0.13	-5.04102		7.68757	-39.7923
0.1301	-3.27096		6.64214	-39.8513
0.1302	-4.7113		5.49293	-39.9107
0.1303	-1.25795		4.25244	-39.9694
0.1304	0.182393		2.98879	-39.992
0.1305	7.07174		1.70649	-39.9993
0.1306	6.95026		0.422375	-40.0008
0.1307	-0.806758		-0.829911	-40.0074
0.1308	-4.34688		-2.06584	-40.0087
0.1309	-4.67659		-3.23077	-40.0218
0.131	-1.29266		-4.32468	-40.036
0.1311	7.50558		-5.35492	-40.0245
0.1312	7.93942		-6.30447	-39.9795
0.1313	1.91774		-7.16579	-39.8762
0.1314	4.08693		-7.88179	-39.7776
0.1315	2.82013		-8.41431	-39.7417
0.1316	5.30168		-8.77806	-39.7326
0.1317	9.41446		-9.00024	-39.6837
0.1318	5.97847		-9.07898	-39.591
0.1319	10.421		-8.98582	-39.5089
0.132	5.68346		-8.73926	-39.4045
0.1321	6.25612		-8.38603	-39.1965
0.1322	5.61404		-7.89362	-38.9629
0.1323	4.72901		-7.23856	-38.7613
0.1324	1.81362		-6.37669	-38.67
0.1325	0.112979		-5.36142	-38.6129
0.1326	-0.997646		-4.20549	-38.59
0.1327	2.80277		-2.94327	-38.5835
0.1328	-4.62453		-1.61761	-38.5668
0.1329	-9.24057		-0.239731	-38.5473
0.133	0.321221		1.16254	-38.5308
0.1331	4.12164		2.61086	-38.5233
0.1332	-0.112617		4.03242	-38.5146
0.1333	4.9199		5.43772	-38.5015
0.1334	10.5251		6.74109	-38.5289
0.1335	11.9307		7.96565	-38.5656
0.1336	8.07824		9.10105	-38.6035
0.1337	4.8852		10.1129	-38.6585
0.1338	12.0001		10.9585	-38.7803
0.1339	13.2149		11.6745	-38.8919
0.134	6.8982		12.2572	-38.977
0.1341	6.51643		12.7054	-39.0154
0.1342	4.64225		12.9812	-39.0645
0.1343	4.27782		13.1043	-39.0777
0.1344	7.40146		13.052	-39.0963
0.1345	10.126		12.8522	-39.0669
0.1346	7.31469		12.4685	-39.0681
0.1347	-0.702636		11.93	-39.0531
0.1348	-3.86098		11.1886	-39.1205
0.1349	-7.52257		10.2992	-39.1897
0.135	-6.75901		9.27448	-39.2577
0.1351	-5.38809		8.1281	-39.3257
0.1352	-3.40979		6.92309	-39.352
0.1353	1.36243		5.66137	-39.3587
0.1354	-1.77855		4.33846	-39.3649
0.1355	-8.73732		2.98348	-39.3658
0.1356	-8.58113		1.59822	-39.3601
0.1357	-9.6397		0.240278	-39.346
0.1358	-9.01497		-1.07562	-39.3259
0.1359	-10.1603		-2.32655	-39.2955
0.136	-7.78287		-3.51492	-39.2371
0.1361	-9.18851		-4.62236	-39.1411
0.1362	-5.78722		-5.60875	-39.0269
0.1363	-1.96944		-6.43313	-38.9355
0.1364	-1.36207		-7.0845	-38.8703
0.1365	-8.58113		-7.55555	-38.8318
0.1366	-11.7048		-7.83393	-38.8314
0.1367	-13.1104		-7.87942	-38.9431
0.1368	-17.3967		-7.70869	-39.1326
0.1369	-14.6028		-7.31366	-39.4206
0.137	-10.7503		-6.77419	-39.6619
0.1371	-8.98026		-6.09455	-39.8672
0.1372	-5.83928		-5.30379	-40.0092
0.1373	-2.92389		-4.41282	-40.096
0.1374	-2.87183		-3.43309	-40.1431
0.1375	-10.9586		-2.38911	-40.1494
0.1376	-3.93039		-1.27513	-40.1456
0.1377	-6.51607		-0.112841	-40.1367
0.1378	-4.451		1.10168	-40.14
0.1379	0.26916		2.34183	-40.1479
0.138	1.90039		3.58779	-40.1594
0.1381	-1.69179		4.82424	-40.1735
0.1382	-3.80892		5.99632	-40.1999
0.1383	-5.9434		7.09336	-40.2487
0.1384	1.46655		8.15345	-40.2732
0.1385	4.62489		9.15436	-40.2652
0.1386	8.47737		10.0522	-40.2548
0.1387	16.9112		10.8437	-40.2272
0.1388	14.742		11.5153	-40.1773
0.1389	18.3342		12.046	-40.1235
0.139	20.1736		12.4402	-40.0413
0.1391	21.9611		12.7139	-39.883
0.1392	22.0825		12.8003	-39.7725
0.1393	26.3515		12.7038	-39.6989
0.1394	22.204		12.4426	-39.6302
0.1395	27.0283		12.0122	-39.5846
0.1396	26.2127		11.4095	-39.5788
0.1397	25.1368		10.6532	-39.595
0.1398	28.0174		9.76007	-39.6214
0.1399	33.7788		8.79747	-39.5915
0.14	28.6075		7.75922	-39.5417
0.1401	22.7767		6.59948	-39.5382
0.1402	13.2843		5.34848	-39.5529
0.1403	5.92641		4.07025	-39.5563
0.1404	1.29302		2.80698	-39.5533
0.1405	2.55982		1.56536	-39.5553
0.1406	2.02187		0.350804	-39.5711
0.1407	5.11079		-0.832302	-39.6019
0.1408	3.93075		-1.98593	-39.628
0.1409	4.60754		-3.08412	-39.6502
0.141	6.01318		-4.07999	-39.6991
0.1411	5.47522		-4.96938	-39.764
0.1412	1.53597		-5.75341	-39.8277
0.1413	-2.16033		-6.41656	-39.892
0.1414	-1.60502		-6.96999	-39.9184
0.1415	-3.37508		-7.3742	-39.9593
0.1416	-10.7503		-7.62098	-40.0171
0.1417	-18.2123		-7.72519	-40.0521
0.1418	-21.926		-7.6887	-40.055
0.1419	-22.1516		-7.53345	-39.9833
0.142	-19.6527		-7.24918	-39.8632
0.1421	-16.4249		-6.80922	-39.7561
0.1422	-13.1625		-6.23447	-39.6363
0.1423	-17.1885		-5.50818	-39.5458
0.1424	-14.3599		-4.66875	-39.4407
0.1425	-5.37073		-3.70941	-39.3551
0.1426	0.26916		-2.61139	-39.3263
0.1427	5.24962		-1.41883	-39.3156
0.1428	3.6878		-0.141896	-39.3208
0.1429	4.29518		1.18134	-39.3243
0.143	7.29734		2.58278	-39.3351
0.1431	11.3234		3.98517	-39.3299
0.1432	16.3732		5.32907	-39.3264
0.1433	15.8873		6.6029	-39.3345
0.1434	15.4535		7.80993	-39.3469
0.1435	20.5034		8.94131	-39.3526
0.1436	27.4274		10.0162	-39.3014
0.1437	30.4122		10.994	-39.2156
0.1438	22.8634		11.8465	-39.1104
0.1439	18.0739		12.5665	-38.9668
0.144	22.6205		13.1094	-38.8444
0.1441	24.6856		13.4946	-38.6919
0.1442	25.2235		13.7452	-38.4496
0.1443	25.7094		13.8133	-38.2032
0.1444	24.7897		13.7178	-37.9129
0.1445	34.7332		13.3983	-37.7
0.1446	35.948		12.863	-37.5552
0.1447	31.384		12.1491	-37.4209
0.1448	25.7962		11.29	-37.2587
0.1449	27.4968		10.2599	-37.1335
0.145	22.6378		9.07156	-37.0453
0.1451	12.3646		7.7546	-36.9755
0.1452	13.3017		6.34268	-36.9133
0.1453	16.5641		4.79505	-36.9008
0.1454	15.1932		3.1368	-36.9143
0.1455	7.36675		1.46788	-36.9203
0.1456	12.2084		-0.195072	-36.9229
0.1457	7.27998		-1.87512	-36.905
0.1458	3.46221		-3.47686	-36.8886
0.1459	2.95896		-4.97177	-36.8892
0.146	-0.893525		-6.38203	-36.87
0.1461	2.23011		-7.72198	-36.7729
0.1462	1.24096		-8.94687	-36.6078
0.1463	-0.355566		-9.98249	-36.4561
0.1464	-3.60067		-10.7917	-36.357
0.1465	-5.44015		-11.4045	-36.239
0.1466	-2.54211		-11.8113	-36.1044
0.1467	-3.39243		-12.0161	-35.9316
0.1468	-2.05621		-12.0099	-35.7317
0.1469	-5.14514		-11.7616	-35.5663
0.147	-1.015		-11.2634	-35.4571
0.1471	-6.13429		-10.5507	-35.3511
0.1472	-2.94124		-9.65511	-35.2168
0.1473	-2.49005		-8.5985	-35.0457
0.1474	-5.54427		-7.405	-34.8345
0.1475	-4.36423		-6.06409	-34.6305
0.1476	-1.83062		-4.55534	-34.4854
0.1477	-3.72215		-2.88917	-34.4024
0.1478	-1.95209		-1.07337	-34.3779
0.1479	1.13684		0.808511	-34.3652
0.148	8.42531		2.70202	-34.3605
0.1481	10.9936		4.62028	-34.37
0.1482	15.9047		6.51807	-34.388
0.1483	13.614		8.36319	-34.411
0.1484	20.0175		10.1226	-34.4422
0.1485	28.8504		11.7773	-34.4708
0.1486	29.9263		13.3009	-34.4969
0.1487	25.9871		14.6796	-34.5005
0.1488	20.8678		15.8959	-34.4688
0.1489	19.1845		16.8964	-34.454
0.149	15.6444		17.6338	-34.5191
0.1491	11.6531		18.1487	-34.5726
0.1492	9.3624		18.4434	-34.59
0.1493	-4.19069		18.4711	-34.6533
0.1494	-3.68744		18.2659	-34.6937
0.1495	-4.26011		17.8069	-34.7612
0.1496	-3.67009		17.101	-34.8561
0.1497	1.43185		16.2025	-34.8973
0.1498	1.55332		15.0982	-34.9379
0.1499	3.58368		13.8031	-34.9802
0.15	5.38845		12.3157	-35.0467
0.1501	3.82663		10.7293	-35.0535
0.1502	-1.7612		9.02682	-35.053
0.1503	-4.79807		7.24249	-35.0447
0.1504	-7.86964		5.40915	-35.0334
0.1505	-13.5269		3.54019	-35.0281
0.1506	-7.86964		1.65712	-35.0233
0.1507	-5.99546		-0.21195	-35.0163
0.1508	-10.0735		-2.06078	-34.9916
0.1509	-11.9824		-3.81128	-34.9764
0.151	-11.7048		-5.47595	-34.9351
0.1511	-16.6679		-7.00547	-34.8822
0.1512	-16.7199		-8.34897	-34.8546
0.1513	-17.7438		-9.49709	-34.8341
0.1514	-23.4184		-10.4249	-34.839
0.1515	-27.2709		-11.1358	-34.8389
0.1516	-23.5919		-11.6188	-34.8318
0.1517	-19.7742		-11.8591	-34.8311
0.1518	-18.1256		-11.8403	-34.8628
0.1519	-12.9369		-11.5928	-34.8676
0.152	-7.33168		-11.0696	-34.9461
0.1521	-2.22975		-10.3367	-34.9855
0.1522	-0.737344		-9.4039	-34.9928
0.1523	-0.0432028		-8.26497	-35.0044
0.1524	-2.54211		-6.89643	-35.0792
0.1525	4.10429		-5.37997	-35.1279
0.1526	6.29083		-3.71846	-35.1815
0.1527	4.69431		-1.99976	-35.1848
0.1528	0.963301		-0.25796	-35.1547
0.1529	-6.48136		1.53126	-35.1371
0.153	-10.2471		3.35174	-35.1302
0.1531	-8.9282		5.18761	-35.1314
0.1532	-9.50087		7.00915	-35.1274
0.1533	-9.36204		8.77811	-35.1173
0.1534	-11.7395		10.456	-35.1024
0.1535	-15.9043		12.0406	-35.0568
0.1536	-14.2037		13.4778	-35.0071
0.1537	-14.9846		14.7369	-34.9675
0.1538	-10.9586		15.8122	-34.9176
0.1539	-8.09523		16.6794	-34.8651
0.154	-5.12778		17.3194	-34.8216
0.1541	-0.737344		17.6783	-34.8732
0.1542	1.55332		17.7927	-34.9399
0.1543	5.49257		17.6678	-35.0046
0.1544	11.063		17.2989	-35.0793
0.1545	9.91772		16.7054	-35.1375
0.1546	11.4795		15.8843	-35.2047
0.1547	13.5099		14.8859	-35.2148
0.1548	17.0674		13.6835	-35.2396
0.1549	13.3017		12.342	-35.2116
0.155	5.49257		10.8611	-35.1762
0.1551	1.20625		9.26294	-35.139
0.1552	-0.338213		7.56979	-35.107
0.1553	0.755059		5.78197	-35.0951
0.1554	-5.87398		3.93983	-35.0913
0.1555	-5.87398		2.08913	-35.0923
0.1556	-4.41629		0.28076	-35.1052
0.1557	-1.29266		-1.48608	-35.1365
0.1558	-0.702636		-3.20364	-35.1708
0.1559	1.15419		-4.82806	-35.2138
0.156	-0.789404		-6.33215	-35.2718
0.1561	-5.33603		-7.66737	-35.3757
0.1562	-13.5789		-8.83798	-35.4963
0.1563	-15.5225		-9.83539	-35.6127
0.1564	-12.7113		-10.6667	-35.6884
0.1565	-13.3881		-11.2716	-35.8065
0.1566	-20.1733		-11.641	-35.9687
0.1567	-24.0084		-11.7961	-36.1236
0.1568	-25.4488		-11.7514	-36.2354
0.1569	-21.1104		-11.4886	-36.3406
0.157	-12.798		-10.9582	-36.543
0.1571	-13.2666		-10.2104	-36.7572
0.1572	-19.8089		-9.29147	-36.921
0.1573	-18.785		-8.21702	-37.0383
0.1574	-16.0084		-6.97996	-37.1477
0.1575	-15.5225		-5.62035	-37.2246
0.1576	-13.4922		-4.1689	-37.2703
0.1577	-7.14079		-2.61957	-37.3108
0.1578	1.76156		-0.973772	-37.3528
0.1579	6.65525		0.69183	-37.3655
0.158	8.5815		2.34937	-37.3638
0.1581	14.8982		4.00928	-37.3364
0.1582	13.5272		5.60918	-37.2982
0.1583	12.0175		7.13913	-37.2433
0.1584	17.9177		8.56123	-37.1805
0.1585	27.9827		9.85074	-37.1195
0.1586	33.1194		11.0035	-37.0363
0.1587	35.2886		11.9737	-36.9755
0.1588	26.7506		12.7632	-36.9142
0.1589	21.5619		13.3395	-36.891
0.159	22.5511		13.6942	-36.9086
0.1591	24.9459		13.8367	-36.9398
0.1592	27.7745		13.7645	-36.9868
0.1593	26.6465		13.5172	-36.9727
0.1594	22.447		13.0825	-36.9288
0.1595	19.7572		12.4633	-36.8669
0.1596	17.0847		11.635	-36.8471
0.1597	21.3016		10.6414	-36.8166
0.1598	27.3233		9.48349	-36.7985
0.1599	31.0022		8.17822	-36.7892
0.16	25.3797		6.77903	-36.7514
0.1601	17.4144		5.31122	-36.6938
0.1602	7.88735		3.76311	-36.6498
0.1603	4.19106		2.17606	-36.6129
0.1604	2.83748		0.575717	-36.5901
0.1605	-2.2471		-0.984957	-36.5908
0.1606	-4.78071		-2.50428	-36.624
0.1607	-5.04102		-3.96277	-36.6992
0.1608	-5.99546		-5.37511	-36.7963
0.1609	-5.59633		-6.69736	-36.935
0.161	-8.98026		-7.91269	-37.1166
0.1611	-10.0388		-9.02957	-37.305
0.1612	-11.6874		-10.0555	-37.4579
0.1613	-7.97376		-10.9534	-37.5928
0.1614	-4.2254		-11.7031	-37.7171
0.1615	-9.34469		-12.322	-37.7758
0.1616	-15.3664		-12.7618	-37.8324
0.1617	-13.631		-13.0451	-37.8305
0.1618	-13.2145		-13.2115	-37.6787
0.1619	-5.52691		-13.192	-37.5088
0.162	0.390635		-12.9843	-37.3266
0.1621	-2.97595		-12.5993	-37.1172
0.1622	0.303868		-12.0248	-36.9138
0.1623	1.39714		-11.2472	-36.7578
0.1624	-0.234092		-10.2878	-36.6285
0.1625	-4.29482		-9.14019	-36.556
0.1626	-7.4358		-7.84124	-36.508
0.1627	-7.81758		-6.42632	-36.4678
0.1628	-6.70695		-4.91698	-36.4363
0.1629	-4.76336		-3.36295	-36.3963
0.163	-6.09958		-1.78313	-36.3658
0.1631	-5.82192		-0.138172	-36.3616
0.1632	0.182393		1.52097	-36.3696
0.1633	3.72251		3.15806	-36.392
0.1634	13.319		4.76564	-36.417
0.1635	18.0739		6.31809	-36.4323
0.1636	21.0934		7.7399	-36.4793
0.1637	16.6335		9.02196	-36.5513
0.1638	16.1823		10.179	-36.6095
0.1639	18.6292		11.1464	-36.7196
0.164	21.1801		11.942	-36.8338
0.1641	20.2431		12.5407	-36.9693
0.1642	20.2257		12.9556	-37.0879
0.1643	19.1671		13.2046	-37.1409
0.1644	14.1173		13.2798	-37.1321
0.1645	17.6574		13.1879	-37.0458
0.1646	20.2778		12.9143	-36.9153
0.1647	21.5966		12.4311	-36.8051
0.1648	15.4188		11.747	-36.7126
0.1649	13.1628		10.8446	-36.685
0.165	4.48607		9.76083	-36.6833
0.1651	7.10645		8.52925	-36.6788
0.1652	13.4752		7.16973	-36.6687
0.1653	9.72683		5.68039	-36.6765
0.1654	9.01533		4.08071	-36.6936
0.1655	3.41015		2.39372	-36.7131
0.1656	1.60538		0.670512	-36.7194
0.1657	-2.17769		-1.07441	-36.7107
0.1658	-1.53561		-2.82437	-36.677
0.1659	-6.30782		-4.54837	-36.6018
0.166	-5.82192		-6.21456	-36.4731
0.1661	-7.01932		-7.76732	-36.3153
0.1662	-11.7048		-9.20361	-36.1021
0.1663	-10.5768		-10.4865	-35.8498
0.1664	-10.5074		-11.5742	-35.59
0.1665	-5.30132		-12.4365	-35.3508
0.1666	-10.733		-13.0966	-35.0674
0.1667	-14.2904		-13.53	-34.7626
0.1668	-12.7286		-13.7016	-34.4919
0.1669	-11.8089		-13.5768	-34.3196
0.167	-6.82843		-13.2074	-34.1456
0.1671	-11.0106		-12.582	-34.0037
0.1672	-11.913		-11.6928	-33.9234
0.1673	-17.5529		-10.5559	-33.8945
0.1674	-11.5833		-9.22506	-33.8572
0.1675	-8.39024		-7.74311	-33.7871
0.1676	-5.12778		-6.11072	-33.7214
0.1677	-1.77855		-4.36742	-33.6465
0.1678	0.668291		-2.53161	-33.5756
0.1679	1.50126		-0.657618	-33.5057
0.168	-2.16033		1.2717	-33.4657
0.1681	2.31688		3.23843	-33.4543
0.1682	6.09994		5.21337	-33.4633
0.1683	5.50992		7.18318	-33.4835
0.1684	9.90036		9.10026	-33.5075
0.1685	10.0392		10.8923	-33.5637
0.1686	12.486		12.5431	-33.6545
0.1687	6.58584		14.026	-33.7892
0.1688	8.78974		15.3496	-33.9258
0.1689	8.25178		16.512	-34.0276
0.169	5.18021		17.4701	-34.1286
0.1691	7.17586		18.1745	-34.2914
0.1692	13.2322		18.6176	-34.513
0.1693	13.0587		18.8067	-34.7683
0.1694	10.0218		18.7641	-35.0086
0.1695	8.33855		18.5026	-35.212
0.1696	8.99798		18.0271	-35.3785
0.1697	8.54679		17.3303	-35.5341
0.1698	8.96327		16.4467	-35.6367
0.1699	7.54028		15.4033	-35.669
0.17	2.62924		14.1712	-35.7117
0.1701	1.36243		12.7984	-35.7225
0.1702	-3.68744		11.2989	-35.7223
0.1703	-1.18853		9.73863	-35.6764
0.1704	-5.07572		8.1047	-35.6334
0.1705	-5.7178		6.40816	-35.6058
0.1706	-7.45316		4.68454	-35.5954
0.1707	-12.1733		2.93125	-35.6024
0.1708	-10.3685		1.19216	-35.6198
0.1709	-11.6527		-0.483447	-35.6616
0.171	-10.3859		-2.04892	-35.7518
0.1711	-6.56813		-3.49432	-35.8902
0.1712	-7.73081		-4.83641	-36.0457
0.1713	-5.47485		-6.08779	-36.1666
0.1714	-1.96944		-7.21478	-36.2612
0.1715	2.62924		-8.18451	-36.3484
0.1716	3.6531		-8.97078	-36.4433
0.1717	-2.69829		-9.5705	-36.5283
0.1718	-9.55293		-9.96628	-36.6143
0.1719	-8.182		-10.1716	-36.6624
0.172	-7.48786		-10.1854	-36.6678
0.1721	-6.30782		-9.97583	-36.6944
0.1722	-4.32952		-9.51486	-36.8037
0.1723	-5.7178		-8.82061	-36.9687
0.1724	-11.2362		-7.9294	-37.1366
0.1725	-16.2861		-6.8822	-37.2638
0.1726	-17.1711		-5.70132	-37.3492
0.1727	-18.6982		-4.41922	-37.3851
0.1728	-19.3403		-3.00785	-37.4361
0.1729	-23.0366		-1.51891	-37.4665
0.173	-26.0735		0.00854619	-37.4751
0.1731	-26.195		1.57972	-37.485
0.1732	-24.6852		3.16725	-37.4921
0.1733	-20.4683		4.75197	-37.4963
0.1734	-13.2492		6.31649	-37.49
0.1735	-7.26227		7.79022	-37.4971
0.1736	-0.494394		9.19769	-37.4899
0.1737	-0.511748		10.4893	-37.4899
0.1738	0.945948		11.6636	-37.4731
0.1739	7.48822		12.7122	-37.422
0.174	3.82663		13.5828	-37.3933
0.1741	9.13681		14.2726	-37.371
0.1742	14.1693		14.7564	-37.379
0.1743	16.9112		15.0388	-37.3977
0.1744	18.1259		15.1659	-37.3262
0.1745	22.7593		15.1261	-37.1838
0.1746	27.8786		14.8786	-37.0528
0.1747	22.794		14.4383	-36.9128
0.1748	22.1693		13.8249	-36.7412
0.1749	16.0956		13.0224	-36.5853
0.175	11.5663		12.0493	-36.4326
0.1751	6.77673		10.8962	-36.3205
0.1752	4.3993		9.59006	-36.2329
0.1753	8.66826		8.14573	-36.1745
0.1754	9.13681		6.6159	-36.1126
0.1755	5.1455		4.99144	-36.0745
0.1756	3.89605		3.29227	-36.0575
0.1757	-0.772051		1.57652	-36.05
0.1758	-7.81758		-0.146528	-36.0539
0.1759	-12.798		-1.79494	-36.0845
0.176	-10.3859		-3.34418	-36.1563
0.1761	-6.23841		-4.81957	-36.2524
0.1762	-11.6006		-6.23196	-36.335
0.1763	-9.84794		-7.55096	-36.4024
0.1764	-14.4466		-8.74893	-36.4548
0.1765	-8.19936		-9.77509	-36.5315
0.1766	-7.01932		-10.6439	-36.584
0.1767	-13.9607		-11.32	-36.6461
0.1768	-16.2861		-11.8071	-36.6911
0.1769	-20.0692		-12.11	-36.6923
0.177	-20.5724		-12.1857	-36.7247
0.1771	-16.8761		-12.0279	-36.7984
0.1772	-14.3772		-11.678	-36.8349
0.1773	-8.04317		-11.1471	-36.8267
0.1774	1.79627		-10.4119	-36.8373
0.1775	3.23661		-9.53049	-36.7877
0.1776	0.616231		-8.46751	-36.7615
0.1777	1.36243		-7.197	-36.8131
0.1778	-0.633222		-5.82578	-36.8206
0.1779	1.64009		-4.35532	-36.8151
0.178	3.1672		-2.83657	-36.783
0.1781	6.27348		-1.2632	-36.756
0.1782	13.1802		0.337649	-36.739
0.1783	17.0847		1.97839	-36.7375
0.1784	18.5424		3.60129	-36.7479
0.1785	19.063		5.16871	-36.771
0.1786	23.0543		6.66612	-36.8106
0.1787	29.0413		8.04212	-36.8951
0.1788	29.2322		9.31185	-36.9973
0.1789	26.8027		10.4501	-37.1251
0.179	35.5142		11.4873	-37.2122
0.1791	39.2972		12.3619	-37.3216
0.1792	38.3254		13.0588	-37.4546
0.1793	31.4881		13.5633	-37.6175
0.1794	30.794		13.8914	-37.7688
0.1795	28.6422		14.0628	-37.8577
0.1796	22.8981		14.038	-37.9556
0.1797	19.2192		13.8325	-38.0308
0.1798	17.293		13.434	-38.1116
0.1799	16.7897		12.8554	-38.1875
0.18	14.1346		12.1266	-38.2205
0.1801	17.8483		11.2481	-38.235
0.1802	22.1867		10.2422	-38.2206
0.1803	25.5012		9.11334	-38.199
0.1804	24.165		7.88844	-38.1599
0.1805	21.7181		6.54514	-38.1478
0.1806	20.8678		5.14867	-38.1254
0.1807	13.2669		3.71478	-38.1049
0.1808	11.2366		2.25642	-38.0919
0.1809	16.1303		0.805379	-38.0933
0.181	15.7311		-0.649189	-38.1071
0.1811	11.9481		-2.04938	-38.141
0.1812	6.75938		-3.42252	-38.1663
0.1813	1.81362		-4.73523	-38.1876
0.1814	-0.164677		-5.96706	-38.1946
0.1815	0.668291		-7.11409	-38.1589
0.1816	3.77457		-8.12092	-38.1259
0.1817	6.01318		-8.94207	-38.1479
0.1818	8.26913		-9.59615	-38.1765
0.1819	12.191		-10.098	-38.1654
0.182	7.73117		-10.4605	-38.0714
0.1821	1.03272		-10.6509	-37.9435
0.1822	-3.67009		-10.702	-37.708
0.1823	-9.79588		-10.5472	-37.4965
0.1824	-6.75901		-10.1681	-37.3505
0.1825	-9.27527		-9.59993	-37.2156
0.1826	-5.33603		-8.85962	-37.0773
0.1827	-9.25792		-7.96662	-36.9276
0.1828	-7.90435		-6.89716	-36.8235
0.1829	-5.99546		-5.69869	-36.7222
0.183	-1.9868		-4.37234	-36.6461
0.1831	1.60538		-2.94557	-36.5873
0.1832	0.841827		-1.45713	-36.5367
0.1833	1.79627		0.109583	-36.5165
0.1834	1.6748		1.71583	-36.5154
0.1835	0.0262112		3.33202	-36.5262
0.1836	4.78108		4.96589	-36.5388
0.1837	6.84614		6.54245	-36.5606
0.1838	8.26913		8.07268	-36.5701
0.1839	11.8093		9.51983	-36.5659
0.184	13.857		10.873	-36.5283
0.1841	18.5945		12.0781	-36.4931
0.1842	17.3277		13.1292	-36.4472
0.1843	17.7789		14.0042	-36.3942
0.1844	20.1216		14.7137	-36.2826
0.1845	14.447		15.2147	-36.166
0.1846	7.67911		15.5071	-36.029
0.1847	5.21491		15.579	-35.8857
0.1848	6.48172		15.4239	-35.7472
0.1849	4.86784		15.0395	-35.6198
0.185	2.03922		14.3965	-35.569
0.1851	0.720352		13.532	-35.5394
0.1852	-7.15815		12.4784	-35.4947
0.1853	-5.50956		11.2259	-35.479
0.1854	-3.7048		9.79268	-35.4857
0.1855	-6.72431		8.20846	-35.4984
0.1856	-6.86314		6.51419	-35.4985
0.1857	-9.25792		4.73357	-35.4915
0.1858	-12.2948		2.89649	-35.4803
0.1859	-7.71346		1.04473	-35.4666
0.186	-12.8501		-0.811285	-35.4564
0.1861	-11.9304		-2.61795	-35.4545
0.1862	-10.3685		-4.36837	-35.4525
0.1863	-11.3403		-6.02788	-35.4559
0.1864	-12.4857		-7.54171	-35.4989
0.1865	-17.4488		-8.93172	-35.5334
0.1866	-11.1842		-10.1592	-35.5848
0.1867	-9.36204		-11.1919	-35.6743
0.1868	-12.9716		-11.9998	-35.8294
0.1869	-16.0084		-12.59	-36.0232
0.187	-18.247		-12.9767	-36.2146
0.1871	-16.8588		-13.1546	-36.3994
0.1872	-20.9715		-13.1431	-36.531
0.1873	-21.7525		-12.9395	-36.6151
0.1874	-26.6982		-12.5593	-36.6293
0.1875	-24.9281		-11.9748	-36.644
0.1876	-22.8457		-11.2219	-36.6124
0.1877	-18.0041		-10.2831	-36.5907
0.1878	-20.0518		-9.16872	-36.5818
0.1879	-17.3447		-7.89147	-36.5917
0.188	-11.618		-6.4936	-36.5928
0.1881	-7.97376		-4.98951	-36.5948
0.1882	-2.22975		-3.44032	-36.572
0.1883	-4.05187		-1.85566	-36.5518
0.1884	-10.49		-0.259476	-36.5423
0.1885	-6.65489		1.34813	-36.5478
0.1886	-2.17769		2.94974	-36.5643
0.1887	4.08693		4.49565	-36.6059
0.1888	11.3407		6.00595	-36.6459
0.1889	10.6813		7.42726	-36.7013
0.189	14.0305		8.76233	-36.7371
0.1891	12.781		9.96443	-36.7802
0.1892	14.1346		10.9761	-36.8921
0.1893	14.5858		11.8103	-37.0366
0.1894	14.1693		12.4531	-37.2191
0.1895	11.5316		12.9168	-37.4
0.1896	17.2062		13.2172	-37.5331
0.1897	16.6509		13.3501	-37.6138
0.1898	11.8093		13.3189	-37.6289
0.1899	12.0522		13.1199	-37.5888
0.19	11.2713		12.7196	-37.5673
0.1901	3.6531		12.1132	-37.584
0.1902	7.47087		11.3417	-37.5799
0.1903	9.18887		10.4102	-37.5669
0.1904	12.9199		9.32986	-37.5541
0.1905	12.9025		8.15103	-37.4954
0.1906	11.5663		6.86572	-37.4359
0.1907	5.24962		5.4978	-37.3799
0.1908	1.41449		4.07576	-37.3251
0.1909	5.90905		2.5998	-37.2907
0.191	6.3776		1.09618	-37.2748
0.1911	10.4557		-0.398731	-37.2813
0.1912	11.4275		-1.87093	-37.3191
0.1913	13.0587		-3.32652	-37.3793
0.1914	8.21707		-4.75486	-37.4473
0.1915	4.06958		-6.08499	-37.5574
0.1916	2.24746		-7.30228	-37.7079
0.1917	6.75938		-8.40915	-37.878
0.1918	5.12815		-9.4249	-38.0174
0.1919	1.62273		-10.3067	-38.1592
0.192	-1.65708		-11.0485	-38.2885
0.1921	-5.33603		-11.6299	-38.4169
0.1922	-9.83059		-12.0431	-38.5447
0.1923	-4.24275		-12.2669	-38.7027
0.1924	-6.49871		-12.3218	-38.8462
0.1925	-5.80457		-12.2149	-38.9597
0.1926	-7.21021		-11.9222	-39.0935
0.1927	-6.74166		-11.4501	-39.2421
0.1928	-10.4206		-10.7851	-39.4423
0.1929	-8.35554		-9.97301	-39.6266
0.193	-9.25792		-9.02606	-39.7971
0.1931	-9.32733		-7.98861	-39.9096
0.1932	-11.4271		-6.89516	-39.9579
0.1933	-10.9933		-5.71191	-40.007
0.1934	-6.72431		-4.43758	-40.0591
0.1935	-9.17115		-3.13319	-40.0828
0.1936	-7.97376		-1.81629	-40.086
0.1937	-1.74385		-0.528482	-40.0742
0.1938	1.86568		0.694023	-40.0656
0.1939	6.75938		1.87813	-40.0464
0.194	7.3841		2.98106	-40.0295
0.1941	4.59019		4.01687	-39.9843
0.1942	3.35809		4.94	-39.9424
0.1943	5.42316		5.74134	-39.9004
0.1944	14.0479		6.42102	-39.8384
0.1945	18.4904		6.94676	-39.7964
0.1946	31.1237		7.30588	-39.7835
0.1947	28.6248		7.48059	-39.8225
0.1948	19.3927		7.48137	-39.8878
0.1949	13.9264		7.34476	-39.9054
0.195	14.2908		7.03871	-39.9429
0.1951	12.9546		6.58954	-39.9593
0.1952	10.0392		5.96408	-40.0278
0.1953	8.5815		5.2014	-40.0937
0.1954	6.03053		4.32816	-40.1342
0.1955	4.15635		3.35954	-40.1533
0.1956	3.44485		2.29821	-40.1717
0.1957	-0.615869		1.16089	-40.186
0.1958	-4.10393		-0.0349717	-40.1982
0.1959	-3.79156		-1.2703	-40.2065
0.196	-9.10174		-2.52469	-40.2087
0.1961	-7.15815		-3.75284	-40.2114
0.1962	-10.8718		-4.95966	-40.2182
0.1963	-10.2991		-6.12006	-40.2319
0.1964	-11.7742		-7.19549	-40.2724
0.1965	-8.85879		-8.15606	-40.3621
0.1966	-16.9108		-9.01494	-40.4876
0.1967	-24.529		-9.78664	-40.6129
0.1968	-30.4292		-10.4628	-40.7299
0.1969	-29.388		-11.0306	-40.8383
0.197	-30.0821		-11.5053	-40.8882
0.1971	-28.3641		-11.8711	-40.8881
0.1972	-28.9021		-12.0971	-40.8851
0.1973	-32.8414		-12.1873	-40.8655
0.1974	-27.8262		-12.1558	-40.7964
0.1975	-25.657		-11.966	-40.7532
0.1976	-29.093		-11.6212	-40.7362
0.1977	-25.0496		-11.1875	-40.6329
0.1978	-23.7308		-10.6406	-40.5033
0.1979	-23.696		-9.95486	-40.4072
0.198	-24.772		-9.13746	-40.3499
0.1981	-23.4531		-8.20539	-40.3186
0.1982	-19.7568		-7.18932	-40.2925
0.1983	-16.0605		-6.11348	-40.2655
0.1984	-8.84144		-4.96407	-40.2575
0.1985	-6.74166		-3.78799	-40.2551
0.1986	-6.03017		-2.60584	-40.2562
0.1987	-5.63104		-1.43594	-40.2658
0.1988	-7.33168		-0.287246	-40.2907
0.1989	-8.04317		0.839868	-40.3262
0.199	-4.08657		1.87867	-40.4018
0.1991	-3.87833		2.91109	-40.4408
0.1992	-9.70911		3.8809	-40.4655
0.1993	-12.4857		4.75077	-40.5009
0.1994	-6.2037		5.48252	-40.5834
0.1995	0.51211		6.07224	-40.7098
0.1996	2.21275		6.55753	-40.8035
0.1997	7.41881		6.88792	-40.9401
[truncated: 2,002 more rows]
